# Supplementary material for: 2-(1,3-Benzothia­zol-2-yl)guanidin-2-ium acetate
Source: Acta Crystallogr Sect E Struct Rep Online. 2011 Oct 12;67(Pt 11):o2920. doi: 10.1107/S160053681104089X (PMC3247334; doi:10.1107/S160053681104089X)
Supplement: Supplementary file 1 [file e-67-o2920-sup1.cif]

##############################################################################
#                                                                            #
# This CIF contains the data in a paper accepted for publication in          #
# Acta Crystallographica Section E. It conforms to the requirements of       #
# Notes for Authors for Acta Crystallographica Section E, and has been       #
# peer reviewed under the auspices of the IUCr Commission on Journals.       #
#                                                                            #
# Full details of the Crystallographic Information File format               #
# are given in the paper "The Crystallographic Information File (CIF):       #
# a New Standard Archive File for Crystallography" by S. R. Hall, F. H.      #
# Allen and I. D. Brown [Acta Cryst. (1991), A47, 655-685].                  #
#                                                                            #
# The current version of the core CIF dictionary is obtainable from          #
# ftp://ftp.iucr.org/pub/cif_core.dic.                                       #
#                                                                            #
# Software is freely available for graphical display of the structure(s)     #
# in this CIF. For information consult the CIF software page                 #
# http://www.iucr.org/resources/cif/software.                                #
#                                                                            #
# This file may be used for bona fide research purposes within the           #
# scientific community so long as proper attribution is given to the journal # 
# article from which it was obtained.                                        #
#                                                                            #
##############################################################################
data_I
_audit_creation_method     SHELXL-97
_chemical_name_systematic
;
2-(1,3-Benzothiazol-2-yl)guanidin-2-ium acetate
;
_chemical_name_common     ?
_chemical_formula_moiety     'C8 H9 N4 S +, C2 H3 O2 -'
_chemical_formula_sum     'C10 H12 N4 O2 S'
_chemical_formula_iupac     'C8 H9 N4 S +, C2 H3 O2 -'
_chemical_formula_weight     252.30
_chemical_melting_point     ?
_chemical_melting_point_gt     463
_chemical_melting_point_lt     465
_symmetry_cell_setting     orthorhombic
_symmetry_space_group_name_H-M     'P c a 21'
_symmetry_space_group_name_Hall     'P 2c -2ac'
loop_
    _symmetry_equiv_pos_as_xyz
    'x, y, z'
    '-x, -y, z+1/2'
    'x+1/2, -y, z'
    '-x+1/2, y, z+1/2'
_cell_length_a     12.596(2)
_cell_length_b     11.276(2)
_cell_length_c     8.0936(12)
_cell_angle_alpha     90.00
_cell_angle_beta     90.00
_cell_angle_gamma     90.00
_cell_volume     1149.6(4)
_cell_formula_units_Z     4
_cell_measurement_reflns_used     2099
_cell_measurement_theta_min     2.910
_cell_measurement_theta_max     27.485
_cell_measurement_temperature     120(2)
_exptl_crystal_description     plate
_exptl_crystal_colour     colourless
_exptl_crystal_size_max     0.14
_exptl_crystal_size_mid     0.10
_exptl_crystal_size_min     0.02
_exptl_crystal_density_diffrn     1.458
_exptl_crystal_density_meas     ?
_exptl_crystal_density_method     'not measured'
_exptl_crystal_F_000     528
_exptl_absorpt_coefficient_mu     0.278
_exptl_absorpt_correction_type     multi-scan
_exptl_absorpt_process_details     '(SADABS; Bruker, 2009)'
_exptl_absorpt_correction_T_min     0.9622
_exptl_absorpt_correction_T_max     0.9945
_exptl_special_details
;
<i>SADABS</i> was used to perform the Absorption correction. Parameter
refinement on 6249 reflections reduced <i>R</i>(int) from 0.1275 to 0.0768.
Ratio of minimum to maximum apparent transmission: 0.627938. The given Tmin
and Tmax were generated using the <i>SHELX</i> SIZE command
;
_diffrn_ambient_temperature     120(2)
_diffrn_radiation_type     MoK\a
_diffrn_radiation_wavelength     0.71073
_diffrn_radiation_source     'Bruker--Nonius FR591 rotating anode'
_diffrn_radiation_monochromator     '10 cm confocal mirrors'
_diffrn_measurement_device_type
                              'Bruker--Nonius APEXII CCD camera on \k-goniostat'
_diffrn_measurement_method     '\f and \w'
_diffrn_detector_area_resol_mean     '4096x4096pixels / 62x62mm'
_diffrn_reflns_number     7697
_diffrn_reflns_av_R_equivalents     0.1162
_diffrn_reflns_av_sigmaI/netI     0.1210
_diffrn_reflns_theta_min     3.23
_diffrn_reflns_theta_max     24.99
_diffrn_reflns_theta_full     24.99
_diffrn_measured_fraction_theta_max     0.997
_diffrn_measured_fraction_theta_full     0.997
_diffrn_reflns_limit_h_min     -14
_diffrn_reflns_limit_h_max     14
_diffrn_reflns_limit_k_min     -12
_diffrn_reflns_limit_k_max     13
_diffrn_reflns_limit_l_min     -9
_diffrn_reflns_limit_l_max     9
_diffrn_standards_number     ?
_diffrn_standards_interval_count     ?
_diffrn_standards_interval_time     ?
_diffrn_standards_decay_%     ?
_refine_special_details
;
Refinement of <i>F</i>^2^ against ALL reflections. The weighted <i>R</i>-factor
<i>wR</i> and goodness of fit <i>S</i> are based on <i>F</i>^2^, conventional
<i>R</i>-factors <i>R</i> are based on <i>F</i>, with <i>F</i> set to zero for
negative <i>F</i>^2^. The threshold expression of <i>F</i>^2^ >
2\s(<i>F</i>^2^) is used only for calculating <i>R</i>-factors(gt) <i>etc</i>.
and is not relevant to the choice of reflections for refinement.
<i>R</i>-factors based on <i>F</i>^2^ are statistically about twice as large
as those based on <i>F</i>, and <i>R</i>- factors based on ALL data will be
even larger.
;
_reflns_number_total     1991
_reflns_number_gt     1301
_reflns_threshold_expression     >2\s(I)
_refine_ls_structure_factor_coef     Fsqd
_refine_ls_matrix_type     full
_refine_ls_R_factor_all     0.1397
_refine_ls_R_factor_gt     0.0776
_refine_ls_wR_factor_gt     0.1296
_refine_ls_wR_factor_ref     0.1541
_refine_ls_goodness_of_fit_ref     1.057
_refine_ls_restrained_S_all     1.057
_refine_ls_number_reflns     1991
_refine_ls_number_parameters     155
_refine_ls_number_restraints     1
_refine_ls_hydrogen_treatment     constr
_refine_ls_weighting_scheme     calc
_refine_ls_weighting_details
         'calc w=1/[\s^2^(Fo^2^)+(0.0000P)^2^+4.3921P] where P=(Fo^2^+2Fc^2^)/3'
_atom_sites_solution_hydrogens     geom
_atom_sites_solution_primary     direct
_atom_sites_solution_secondary     difmap
_refine_ls_shift/su_max     0.000
_refine_ls_shift/su_mean     0.000
_refine_diff_density_max     0.420
_refine_diff_density_min     -0.362
_refine_ls_extinction_method     none
_refine_ls_extinction_coef     ?
_refine_ls_abs_structure_details     'Flack (1983), 897 Friedel pairs'
_refine_ls_abs_structure_Flack     0.3(2)
loop_
    _atom_type_symbol
    _atom_type_description
    _atom_type_scat_dispersion_real
    _atom_type_scat_dispersion_imag
    _atom_type_scat_source
    'C' 'C' 0.0033 0.0016
                         'International Tables Vol C Tables 4.2.6.8 and 6.1.1.4'
    'H' 'H' 0.0000 0.0000
                         'International Tables Vol C Tables 4.2.6.8 and 6.1.1.4'
    'N' 'N' 0.0061 0.0033
                         'International Tables Vol C Tables 4.2.6.8 and 6.1.1.4'
    'S' 'S' 0.1246 0.1234
                         'International Tables Vol C Tables 4.2.6.8 and 6.1.1.4'
    'O' 'O' 0.0106 0.0060
                         'International Tables Vol C Tables 4.2.6.8 and 6.1.1.4'
_computing_data_collection     'COLLECT (Hooft, 1998)'
_computing_cell_refinement
                   'DENZO (Otwinowski & Minor, 1997) and COLLECT (Hooft,  1998)'
_computing_data_reduction
                    'DENZO (Otwinowski & Minor, 1997) and COLLECT (Hooft, 1998)'
_computing_structure_solution     'SHELXS97 (Sheldrick, 2008)'
_computing_structure_refinement     'SHELXL97 (Sheldrick, 2008)'
_computing_molecular_graphics     'ORTEP-3 for Windows (Farrugia, 1997)'
_computing_publication_material     'WinGX (Farrugia, 1999)'
loop_
    _atom_site_type_symbol
    _atom_site_label
    _atom_site_fract_x
    _atom_site_fract_y
    _atom_site_fract_z
    _atom_site_U_iso_or_equiv
    _atom_site_adp_type
    _atom_site_calc_flag
    _atom_site_refinement_flags
    _atom_site_occupancy
    _atom_site_symmetry_multiplicity
    _atom_site_disorder_assembly
    _atom_site_disorder_group
    C C1 0.1251(6) 0.3579(8) 0.7101(8) 0.0287(19) Uani d . 1 1 . .
    C C2 0.2293(5) 0.3958(7) 0.7510(9) 0.0232(17) Uani d . 1 1 . .
    C C3 0.2434(6) 0.4986(7) 0.8427(10) 0.037(2) Uani d . 1 1 . .
    H H3 0.3127 0.5226 0.8751 0.045 Uiso calc R 1 1 . .
    C C4 0.1569(6) 0.5650(8) 0.8861(9) 0.037(2) Uani d . 1 1 . .
    H H4 0.1667 0.6362 0.9469 0.044 Uiso calc R 1 1 . .
    C C5 0.0545(6) 0.5299(8) 0.8424(9) 0.037(2) Uani d . 1 1 . .
    H H5 -0.0043 0.5775 0.8740 0.044 Uiso calc R 1 1 . .
    C C6 0.0372(6) 0.4267(8) 0.7537(9) 0.034(2) Uani d . 1 1 . .
    H H6 -0.0326 0.4034 0.7233 0.040 Uiso calc R 1 1 . .
    C C7 0.2709(5) 0.2345(7) 0.6117(11) 0.0262(18) Uani d . 1 1 . .
    C C8 0.4331(5) 0.1292(8) 0.5459(9) 0.030(2) Uani d . 1 1 . .
    N N1 0.3104(5) 0.3205(6) 0.6934(7) 0.0294(16) Uani d . 1 1 . .
    N N2 0.3265(4) 0.1462(6) 0.5312(7) 0.0295(16) Uani d . 1 1 . .
    H H2 0.2908 0.0978 0.4663 0.035 Uiso calc R 1 1 . .
    N N3 0.4938(5) 0.2037(6) 0.6268(7) 0.0331(17) Uani d . 1 1 . .
    H H3A 0.5628 0.1920 0.6311 0.040 Uiso calc R 1 1 . .
    H H3B 0.4655 0.2654 0.6768 0.040 Uiso calc R 1 1 . .
    N N4 0.4741(5) 0.0366(6) 0.4707(8) 0.0347(17) Uani d . 1 1 . .
    H H4A 0.5430 0.0241 0.4743 0.042 Uiso calc R 1 1 . .
    H H4B 0.4326 -0.0128 0.4168 0.042 Uiso calc R 1 1 . .
    S S1 0.13101(12) 0.22884(17) 0.5956(3) 0.0316(5) Uani d . 1 1 . .
    C C11 0.2365(6) -0.0922(8) 0.3103(10) 0.035(2) Uani d . 1 1 . .
    C C12 0.1654(6) -0.1819(8) 0.2300(10) 0.039(2) Uani d . 1 1 . .
    H H12A 0.1089 -0.1410 0.1695 0.058 Uiso calc R 1 1 . .
    H H12B 0.1340 -0.2329 0.3149 0.058 Uiso calc R 1 1 . .
    H H12C 0.2069 -0.2304 0.1531 0.058 Uiso calc R 1 1 . .
    O O11 0.3349(4) -0.1038(6) 0.2875(7) 0.0417(15) Uani d . 1 1 . .
    O O12 0.1938(4) -0.0085(5) 0.3904(7) 0.0372(14) Uani d . 1 1 . .
loop_
    _atom_site_aniso_label
    _atom_site_aniso_U_11
    _atom_site_aniso_U_22
    _atom_site_aniso_U_33
    _atom_site_aniso_U_12
    _atom_site_aniso_U_13
    _atom_site_aniso_U_23
    C1 0.026(4) 0.041(6) 0.019(4) 0.002(4) -0.003(3) 0.003(3)
    C2 0.022(4) 0.019(4) 0.029(4) 0.001(3) -0.004(3) 0.000(3)
    C3 0.018(3) 0.062(6) 0.032(4) -0.006(5) 0.002(3) 0.004(6)
    C4 0.038(5) 0.035(6) 0.037(5) 0.000(4) 0.008(4) 0.002(4)
    C5 0.026(4) 0.045(7) 0.040(5) 0.002(4) 0.007(4) -0.008(4)
    C6 0.016(4) 0.049(6) 0.035(5) 0.007(4) 0.003(3) 0.010(5)
    C7 0.022(3) 0.036(5) 0.021(4) 0.005(3) 0.003(4) 0.007(4)
    C8 0.022(4) 0.037(5) 0.031(5) -0.003(4) -0.001(3) 0.010(4)
    N1 0.017(3) 0.040(5) 0.031(4) 0.002(3) 0.000(3) -0.003(3)
    N2 0.019(3) 0.040(5) 0.029(4) 0.000(3) 0.001(3) -0.002(3)
    N3 0.022(3) 0.040(5) 0.037(4) 0.009(3) -0.006(3) -0.001(4)
    N4 0.015(3) 0.037(5) 0.052(4) 0.003(3) 0.001(3) 0.001(4)
    S1 0.0167(7) 0.0426(13) 0.0355(10) -0.0010(9) -0.0014(10) -0.0046(12)
    C11 0.024(5) 0.045(6) 0.035(5) -0.002(4) -0.001(4) 0.000(4)
    C12 0.029(4) 0.041(6) 0.046(5) -0.002(4) 0.003(4) -0.006(4)
    O11 0.018(3) 0.049(4) 0.058(4) 0.000(3) 0.006(2) -0.015(3)
    O12 0.021(3) 0.045(4) 0.045(3) -0.003(3) 0.002(3) -0.010(3)
_geom_special_details
;
All s.u.'s (except the s.u. in the dihedral angle between two l.s. planes) are
estimated using the full covariance matrix. The cell s.u.'s are taken into
account individually in the estimation of s.u.'s in distances, angles and
torsion angles; correlations between s.u.'s in cell parameters are only used
when they are defined by crystal symmetry. An approximate (isotropic)
treatment of cell s.u.'s is used for estimating s.u.'s involving l.s. planes.
;
loop_
    _geom_bond_atom_site_label_1
    _geom_bond_atom_site_label_2
    _geom_bond_site_symmetry_2
    _geom_bond_distance
    _geom_bond_publ_flag
    C1 C6 . 1.398(10) ?
    C1 C2 . 1.420(10) ?
    C1 S1 . 1.727(8) ?
    C2 C3 . 1.388(11) ?
    C2 N1 . 1.408(9) ?
    C3 C4 . 1.368(10) ?
    C3 H3 . 0.9500 ?
    C4 C5 . 1.395(11) ?
    C4 H4 . 0.9500 ?
    C5 C6 . 1.384(11) ?
    C5 H5 . 0.9500 ?
    C6 H6 . 0.9500 ?
    C7 N1 . 1.275(10) ?
    C7 N2 . 1.381(10) ?
    C7 S1 . 1.768(6) ?
    C8 N3 . 1.311(9) ?
    C8 N4 . 1.314(9) ?
    C8 N2 . 1.361(8) ?
    N2 H2 . 0.8800 ?
    N3 H3A . 0.8800 ?
    N3 H3B . 0.8800 ?
    N4 H4A . 0.8800 ?
    N4 H4B . 0.8800 ?
    C11 O11 . 1.260(9) ?
    C11 O12 . 1.265(10) ?
    C11 C12 . 1.499(10) ?
    C12 H12A . 0.9800 ?
    C12 H12B . 0.9800 ?
    C12 H12C . 0.9800 ?
loop_
    _geom_angle_atom_site_label_1
    _geom_angle_atom_site_label_2
    _geom_angle_atom_site_label_3
    _geom_angle_site_symmetry_1
    _geom_angle_site_symmetry_3
    _geom_angle
    _geom_angle_publ_flag
    C6 C1 C2 . . 120.4(7) ?
    C6 C1 S1 . . 129.6(6) ?
    C2 C1 S1 . . 109.8(6) ?
    C3 C2 N1 . . 126.0(7) ?
    C3 C2 C1 . . 119.7(7) ?
    N1 C2 C1 . . 114.3(7) ?
    C4 C3 C2 . . 119.5(8) ?
    C4 C3 H3 . . 120.3 ?
    C2 C3 H3 . . 120.3 ?
    C3 C4 C5 . . 121.1(8) ?
    C3 C4 H4 . . 119.5 ?
    C5 C4 H4 . . 119.5 ?
    C6 C5 C4 . . 121.1(8) ?
    C6 C5 H5 . . 119.5 ?
    C4 C5 H5 . . 119.5 ?
    C5 C6 C1 . . 118.2(7) ?
    C5 C6 H6 . . 120.9 ?
    C1 C6 H6 . . 120.9 ?
    N1 C7 N2 . . 126.5(6) ?
    N1 C7 S1 . . 117.0(6) ?
    N2 C7 S1 . . 116.4(6) ?
    N3 C8 N4 . . 120.7(7) ?
    N3 C8 N2 . . 121.9(8) ?
    N4 C8 N2 . . 117.3(7) ?
    C7 N1 C2 . . 110.3(6) ?
    C8 N2 C7 . . 124.1(7) ?
    C8 N2 H2 . . 118.0 ?
    C7 N2 H2 . . 118.0 ?
    C8 N3 H3A . . 120.0 ?
    C8 N3 H3B . . 120.0 ?
    H3A N3 H3B . . 120.0 ?
    C8 N4 H4A . . 120.0 ?
    C8 N4 H4B . . 120.0 ?
    H4A N4 H4B . . 120.0 ?
    C1 S1 C7 . . 88.5(4) ?
    O11 C11 O12 . . 124.8(8) ?
    O11 C11 C12 . . 117.0(8) ?
    O12 C11 C12 . . 118.2(7) ?
    C11 C12 H12A . . 109.5 ?
    C11 C12 H12B . . 109.5 ?
    H12A C12 H12B . . 109.5 ?
    C11 C12 H12C . . 109.5 ?
    H12A C12 H12C . . 109.5 ?
    H12B C12 H12C . . 109.5 ?
loop_
    _geom_hbond_atom_site_label_D
    _geom_hbond_atom_site_label_H
    _geom_hbond_atom_site_label_A
    _geom_hbond_site_symmetry_A
    _geom_hbond_distance_DH
    _geom_hbond_distance_HA
    _geom_hbond_distance_DA
    _geom_hbond_angle_DHA
    N2 H2 O12 . 0.88 1.82 2.671(8) 162.3
    N3 H3A O11 2_655 0.88 2.06 2.760(8) 135.6
    N3 H3B N1 . 0.88 2.05 2.713(9) 130.9
    N4 H4A O12 3 0.88 2.03 2.861(7) 158.2
    N4 H4B O11 . 0.88 1.91 2.790(8) 173.1
data_global
_journal_date_recd_electronic     2011-09-13
_journal_date_accepted     2011-10-04
_journal_name_full     'Acta Crystallographica, Section E'
_journal_year     2011
_journal_volume     67
_journal_issue     11
_journal_page_first     o2920
_journal_page_last     o2920
_journal_paper_category     QO
_journal_coeditor_code     BX2373
_publ_contact_author_name     'Peter N. Horton'
_publ_contact_author_address
;
School of Chemistry
University of Southampton
Highfield
Southampton SO17 1BJ
England
;
_publ_contact_author_email     pnh@soton.ac.uk
_publ_contact_author_fax     '+44 (0) 2380596723'
_publ_contact_author_phone     '+44 (0) 2380596722'
_publ_section_title
;
2-(1,3-Benzothiazol-2-yl)guanidin-2-ium acetate
;
loop_
    _publ_author_name
    _publ_author_footnote
    _publ_author_address
    'Horton, Peter N.' .
;
School of Chemistry
University of Southampton
Highfield
Southampton SO17 1BJ
England
;
    'Coles, Simon J.' .
;
School of Chemistry
University of Southampton
Highfield
Southampton SO17 1BJ
England
;
    'Mohamed, Shaaban K.' .
;
Chemistry and Environmental Division
Manchester Metropolitan University,
England
;
    'El-Remaily, Mahmoud A. A.' .
;
Department of Chemistry
Faculty of Science
Sohag University
Egypt
;
    'Soliman, A. M.' .
;
Department of Chemistry
Faculty of Science
Sohag University
Egypt
;
