# Supplementary material for: 2-(1,3-Benzothia­zol-2-yl)guanidin-2-ium acetate
Source: Acta Crystallogr Sect E Struct Rep Online. 2011 Oct 12;67(Pt 11):o2920. doi: 10.1107/S160053681104089X (PMC3247334; doi:10.1107/S160053681104089X)
Supplement: Supplementary file 2 [file e-67-o2920-Isup2.hkl]

#
# h,k,l, Fc-squared, Fo-squared, sigma(Fo-squared) and status flag
#
data_I
_shelx_title ' 40pca21 in Pca2(1)'
_shelx_refln_list_code          4
_shelx_F_calc_maximum      178.09
_exptl_crystal_F_000       528.00
_reflns_d_resolution_high  0.8411
 
loop_
 _symmetry_equiv_pos_as_xyz
 'x, y, z'
 '-x, -y, z+1/2'
 'x+1/2, -y, z'
 '-x+1/2, y, z+1/2'
 
_cell_length_a    12.5965
_cell_length_b    11.2763
_cell_length_c     8.0936
_cell_angle_alpha  90.000
_cell_angle_beta   90.000
_cell_angle_gamma  90.000
 
_shelx_F_squared_multiplier     1.000
 
loop_
 _refln_index_h
 _refln_index_k
 _refln_index_l
 _refln_F_squared_calc
 _refln_F_squared_meas
 _refln_F_squared_sigma
 _refln_observed_status
   2   0  -9      192.01      182.13     48.62 o
   4   0  -9       43.53      -12.41     32.99 o
   1   1  -9      127.43      185.37     69.77 o
   2   1  -9       36.01       73.85     38.73 o
   3   1  -9      141.30      343.06     59.88 o
   4   1  -9        4.70       -0.21     66.01 o
   5   1  -9      113.57      178.85     36.89 o
   1   2  -9       30.94      103.00     37.31 o
   2   2  -9      148.56      255.00     45.48 o
   3   2  -9        8.38        4.08     50.85 o
   4   2  -9        4.97      -78.84     79.35 o
   1   3  -9       52.90       71.59     39.66 o
   2   3  -9       45.34       35.14     39.00 o
   3   3  -9        0.22      -14.44     32.79 o
   4   3  -9       89.21       79.69     35.50 o
   1   4  -9       20.17       31.87     62.72 o
   2   4  -9       13.41        0.71     69.04 o
   2   0  -8        1.56       24.10     36.31 o
   4   0  -8      117.15      201.06     60.30 o
   6   0  -8       57.42       69.52     34.54 o
   8   0  -8      546.43      563.34     82.27 o
   0   1  -8      167.50      149.77     76.10 o
   1   1  -8      180.05      176.37     49.11 o
   2   1  -8       40.17      114.67     54.11 o
   3   1  -8       68.10      119.04     25.50 o
   4   1  -8       14.24      -16.77     54.96 o
   5   1  -8      193.68      272.05     45.75 o
   6   1  -8       52.62       42.68     26.78 o
   7   1  -8      176.82      163.29     37.12 o
   8   1  -8       23.73       90.05     38.12 o
   0   2  -8      199.75      203.80     97.41 o
   1   2  -8       31.86       15.31     14.06 o
   2   2  -8       66.73       75.01     28.90 o
   3   2  -8       11.19        8.45     25.75 o
   4   2  -8      336.29      432.33     49.17 o
   5   2  -8       75.58      120.71     29.13 o
   6   2  -8       58.96       73.39     52.01 o
   7   2  -8        6.51       15.33     53.82 o
   8   2  -8      128.23      154.37     41.58 o
   0   3  -8       33.31       31.64     18.69 o
   1   3  -8       69.24       71.85     33.93 o
   2   3  -8       35.40       36.10     22.63 o
   4   3  -8        8.81       32.40     50.38 o
   5   3  -8       42.91       67.12     33.55 o
   6   3  -8       71.39      102.94     36.71 o
   7   3  -8       47.06      105.33     28.24 o
   0   4  -8      562.95      573.47    147.65 o
   1   4  -8       10.32       -0.62     14.18 o
   2   4  -8       15.59        0.67     12.28 o
   3   4  -8        0.36      -46.82     37.90 o
   4   4  -8       11.45       62.13     62.16 o
   6   4  -8        0.44     -107.48     71.66 o
   7   4  -8      106.71      202.96     76.64 o
   0   5  -8      555.47      479.11     99.56 o
   1   5  -8      171.72      239.49     43.17 o
   2   5  -8       42.19      -19.84     59.11 o
   4   5  -8      177.39      331.25     89.15 o
   1   6  -8      129.24      166.61     57.96 o
   2   6  -8        1.46       59.99     51.00 o
   4   6  -8       30.90      160.06     65.65 o
   2   0  -7      577.23      602.21     55.03 o
   4   0  -7       50.29       83.38     27.61 o
   6   0  -7      254.44      256.47     84.75 o
   8   0  -7       29.31       77.49     55.85 o
  10   0  -7      342.64      353.43     54.29 o
   1   1  -7      372.96      399.95     29.63 o
   2   1  -7       80.48       60.80     15.81 o
   3   1  -7      459.50      540.33     46.88 o
   4   1  -7       49.70       41.53     15.39 o
   5   1  -7       51.44       86.04     25.31 o
   6   1  -7       78.46       69.34     24.06 o
   7   1  -7      311.51      349.76     46.81 o
   8   1  -7       22.14       18.14     25.78 o
   9   1  -7       68.77       31.69     97.29 o
  10   1  -7       23.50       52.12     60.18 o
   1   2  -7       26.69      -55.27     36.85 o
   2   2  -7      307.31      323.38     31.54 o
   3   2  -7      181.48      224.85     38.74 o
   4   2  -7       10.62       17.44     37.77 o
   5   2  -7      201.40      232.21     41.17 o
   6   2  -7      159.92      173.18     37.42 o
   7   2  -7       98.46      155.26     74.78 o
   8   2  -7       27.06       96.90     70.57 o
   9   2  -7      156.39      163.75     46.84 o
  10   2  -7       80.80       -1.57     48.52 o
   1   3  -7       57.11       45.49     18.85 o
   2   3  -7      124.47       66.95     21.37 o
   3   3  -7      190.98      153.85     39.59 o
   4   3  -7        2.74       22.34     37.03 o
   5   3  -7      117.94      216.12     69.04 o
   6   3  -7       53.47      103.40     61.99 o
   7   3  -7      313.20      368.82     76.27 o
   8   3  -7       32.21       69.01     63.82 o
   9   3  -7       26.66      103.97     73.76 o
   1   4  -7       87.89       81.42     14.20 o
   2   4  -7       74.08       40.55     23.33 o
   3   4  -7       12.89       40.74     12.20 o
   4   4  -7       24.99       -4.51     14.24 o
   5   4  -7       52.48       87.48     35.71 o
   6   4  -7      697.42      657.04     61.45 o
   7   4  -7       16.77      -51.14     87.05 o
   8   4  -7       61.52       18.85     59.38 o
   9   4  -7        9.24       28.21     69.79 o
   1   5  -7        0.04       16.32     21.77 o
   2   5  -7       54.05        7.06     38.36 o
   3   5  -7        7.22       55.27     25.77 o
   4   5  -7       33.11       -5.23     19.36 o
   5   5  -7      169.34      228.81     33.71 o
   6   5  -7      149.81      108.80     33.44 o
   7   5  -7       51.68      120.62     79.25 o
   8   5  -7       32.17      158.13     83.93 o
   1   6  -7      183.68      161.38     39.42 o
   2   6  -7      157.54      111.04     69.50 o
   3   6  -7      176.20      225.87     36.22 o
   4   6  -7       17.35       26.65     44.88 o
   5   6  -7       54.60        5.49     52.56 o
   6   6  -7       12.58       61.08     57.99 o
   7   6  -7       60.47       34.42    105.28 o
   1   7  -7       59.06        5.90     47.10 o
   2   7  -7       77.80      163.32     65.45 o
   3   7  -7       61.26      -30.18     57.51 o
   5   7  -7       38.38      -39.17     80.57 o
   6   7  -7      103.37       86.00     66.84 o
   3   8  -7       27.88       -7.97    112.35 o
   5   8  -7      106.17       61.08     60.02 o
   0   0  -6      519.75      553.70     97.89 o
   2   0  -6      151.94      149.51     28.62 o
   4   0  -6      727.76      735.08     61.63 o
   6   0  -6       82.84       53.51     35.06 o
   8   0  -6      808.80      942.41     69.99 o
   0   1  -6      334.89      386.18     25.76 o
   1   1  -6      245.68      232.56     20.67 o
   2   1  -6       27.58       31.33     19.27 o
   3   1  -6       78.95       62.95     18.26 o
   4   1  -6       35.28       36.12     15.43 o
   5   1  -6        3.23       13.58     17.86 o
   6   1  -6       12.60       12.59     17.26 o
   7   1  -6      413.93      375.91     23.71 o
   8   1  -6      228.34      211.06     25.08 o
   9   1  -6      514.22      494.72     35.28 o
  10   1  -6       44.17       87.28     60.43 o
  11   1  -6       43.19       -9.90     57.11 o
   0   2  -6      743.88      791.28     36.52 o
   1   2  -6       28.40       37.43     12.25 o
   2   2  -6       29.05       65.57     33.03 o
   3   2  -6        2.80      -30.62     20.42 o
   4   2  -6      109.59      165.36     34.29 o
   5   2  -6       66.69       71.31     15.44 o
   6   2  -6       44.51       70.66     42.60 o
   7   2  -6      112.30      109.88     13.88 o
   8   2  -6      562.76      608.61     24.03 o
   9   2  -6       22.62       12.34     18.59 o
  10   2  -6      167.47       26.59     70.74 o
  11   2  -6      248.70      272.50     56.24 o
   0   3  -6       77.63       88.04     33.01 o
   1   3  -6      393.12      366.20     16.64 o
   2   3  -6       66.78       68.82     13.25 o
   3   3  -6       89.56       79.34     11.73 o
   4   3  -6      148.62      148.05     15.44 o
   5   3  -6      606.93      601.85     20.20 o
   6   3  -6      112.19      137.80     23.90 o
   7   3  -6      113.61      111.07     27.17 o
   8   3  -6       75.95       50.11     20.86 o
   9   3  -6       83.53       56.58     22.80 o
  10   3  -6      111.71      118.24     48.04 o
  11   3  -6       25.64       19.61     59.18 o
   0   4  -6      379.62      372.91     44.17 o
   1   4  -6      475.93      441.24     24.82 o
   2   4  -6      130.46      121.03     20.44 o
   3   4  -6       65.12       78.68     24.12 o
   4   4  -6      466.26      462.81     32.06 o
   5   4  -6      103.96      127.51     17.34 o
   6   4  -6       83.79       94.66     18.77 o
   7   4  -6        3.21      -11.22     19.67 o
   8   4  -6      132.26      142.73     21.74 o
   9   4  -6       65.75      -12.89     58.84 o
  10   4  -6        8.12       47.00     75.22 o
   0   5  -6     1253.98     1201.58     86.38 o
   1   5  -6      741.20      669.70     40.56 o
   2   5  -6      373.00      349.01     27.70 o
   3   5  -6      126.84       80.49     42.88 o
   4   5  -6       33.74       58.44     15.98 o
   5   5  -6       63.88       85.32     20.85 o
   6   5  -6       24.94       23.16     17.09 o
   7   5  -6       18.55       42.36     21.27 o
   8   5  -6       94.53       44.00     28.84 o
   9   5  -6      103.66       78.13     73.76 o
  10   5  -6       77.18      129.92     61.65 o
   0   6  -6     1269.35     1193.15    179.43 o
   1   6  -6      266.42      279.02     42.87 o
   2   6  -6      313.22      268.24     39.12 o
   3   6  -6        7.52       29.23     45.57 o
   4   6  -6       14.65       68.15     30.58 o
   5   6  -6      109.03      105.96     32.80 o
   6   6  -6        4.73       16.82     24.40 o
   7   6  -6      157.36      140.11     24.24 o
   8   6  -6       81.99      159.25     75.66 o
   9   6  -6       33.87       -9.05     63.13 o
   0   7  -6      454.62      383.00     78.64 o
   1   7  -6      341.52      309.40     49.35 o
   2   7  -6       20.53      -26.14     44.15 o
   4   7  -6      238.20      289.64     84.78 o
   5   7  -6       32.68       40.43     32.70 o
   6   7  -6       94.49       31.77     41.48 o
   7   7  -6       64.33      146.53     65.55 o
   8   7  -6       55.37      101.85     50.83 o
   0   8  -6       24.22      -29.88     72.06 o
   1   8  -6       74.75        2.20     50.66 o
   2   8  -6       89.53        1.67     38.26 o
   3   8  -6       49.81      -67.04     44.70 o
   4   8  -6       35.98       99.15     53.60 o
   5   8  -6       44.88       32.25     79.03 o
   6   8  -6       14.72       41.30     78.54 o
   7   8  -6       13.83      -83.19     76.61 o
   1   9  -6        7.08       40.39     62.23 o
   2   9  -6        5.09       50.73     76.78 o
   3   9  -6       88.60       46.51    110.30 o
   4   9  -6       55.44       -7.77     79.05 o
   5   9  -6       83.52      167.05     80.37 o
   6   9  -6        8.17       90.24     88.37 o
   0  10  -6       28.97      -38.46     94.07 o
   1  10  -6       27.66       94.80     72.52 o
   2  10  -6        1.56      -10.16     55.95 o
   3  10  -6       28.11      -65.42     81.69 o
   2   0  -5     1853.20     1880.76     71.20 o
   4   0  -5      506.31      396.91     28.81 o
   6   0  -5       54.38       31.81     14.24 o
   8   0  -5      349.45      351.39     31.84 o
  10   0  -5      610.85      698.19     54.47 o
  12   0  -5      135.14      117.95     49.55 o
   1   1  -5      293.88      264.76     31.36 o
   2   1  -5      673.72      643.45     34.96 o
   3   1  -5      558.97      612.26     24.42 o
   4   1  -5      264.49      225.52     18.15 o
   5   1  -5      178.81      176.59      9.16 o
   6   1  -5       43.52       18.49     12.28 o
   7   1  -5      162.72      124.25     12.66 o
   8   1  -5      172.68      219.44     31.46 o
   9   1  -5      112.27      100.30     25.62 o
  10   1  -5       22.37       20.47     25.48 o
  11   1  -5      152.79      167.31     42.50 o
  12   1  -5       19.25       85.86     57.94 o
   1   2  -5      240.83      232.16     22.76 o
   2   2  -5      461.14      452.46     29.61 o
   3   2  -5      141.62      133.70     25.45 o
   4   2  -5       29.94       37.15     10.91 o
   5   2  -5      264.08      230.36     20.71 o
   6   2  -5      956.40     1047.07     32.47 o
   7   2  -5      132.76      107.40     17.14 o
   8   2  -5      118.59      106.67     14.03 o
   9   2  -5      161.65      156.43     24.37 o
  10   2  -5       50.24       28.42     24.67 o
  11   2  -5      190.77      224.28     40.71 o
  12   2  -5      114.15      272.54     55.34 o
   1   3  -5      116.79      125.97     13.56 o
   2   3  -5      641.29      628.71     27.02 o
   3   3  -5      668.81      674.41     25.64 o
   4   3  -5       65.37       53.64     12.68 o
   5   3  -5      405.09      352.85     21.45 o
   6   3  -5      693.05      704.03     30.59 o
   7   3  -5      388.44      373.67     24.50 o
   8   3  -5       80.31       80.64     16.77 o
   9   3  -5        2.32        7.82     28.19 o
  10   3  -5       65.06       89.98     29.38 o
  11   3  -5      131.71      173.29     30.01 o
  12   3  -5      102.69      100.08     48.54 o
   1   4  -5      174.71      186.45     18.65 o
   2   4  -5      414.90      402.66     23.92 o
   3   4  -5      348.60      310.26     26.34 o
   4   4  -5        2.94       27.68     17.61 o
   5   4  -5      322.38      306.38     29.80 o
   6   4  -5      277.76      261.37     22.50 o
   7   4  -5      211.42      195.56     19.20 o
   8   4  -5       33.42       42.21     19.50 o
   9   4  -5       11.34       -1.16     31.85 o
  10   4  -5      433.92      406.74     43.11 o
  11   4  -5      102.74      160.13     94.11 o
   1   5  -5      716.70      664.01     35.10 o
   2   5  -5       58.83       20.36     18.58 o
   3   5  -5      119.03       74.49     17.39 o
   4   5  -5       92.69      170.20     21.03 o
   5   5  -5      320.77      308.53     23.37 o
   6   5  -5      212.20      235.93     23.28 o
   7   5  -5      550.98      579.17     58.29 o
   8   5  -5        9.99       12.87     24.36 o
   9   5  -5       71.67       80.36     22.62 o
  10   5  -5      216.00      398.22     46.02 o
  11   5  -5      210.10      253.66     49.88 o
   1   6  -5      157.10      151.78     29.83 o
   2   6  -5      134.63       81.84     28.04 o
   3   6  -5        7.86       39.17     19.33 o
   4   6  -5      260.84      197.77     37.57 o
   5   6  -5      212.36      214.94     37.82 o
   6   6  -5      605.11      566.53     74.29 o
   7   6  -5      101.11       90.64     21.29 o
   8   6  -5       47.31       73.79     36.20 o
   9   6  -5       14.35        0.62     36.13 o
  10   6  -5      116.33      210.03     46.98 o
   1   7  -5      122.24      111.68     41.44 o
   2   7  -5       93.49       50.23     29.68 o
   3   7  -5       30.93       55.52     35.07 o
   4   7  -5       30.87       24.27     39.26 o
   5   7  -5      110.48       53.43     44.17 o
   6   7  -5      278.96      345.65     48.69 o
   7   7  -5       34.03       44.34     40.21 o
   8   7  -5       61.08       -2.15     41.74 o
   9   7  -5      146.57      189.36     85.04 o
  10   7  -5       41.97      -24.42     78.23 o
   1   8  -5        6.50      -11.77     37.87 o
   2   8  -5       64.13      -16.90     31.65 o
   3   8  -5      103.25      170.38     51.31 o
   4   8  -5      126.78      163.41     53.27 o
   5   8  -5       78.25       68.64     46.20 o
   6   8  -5       86.52       97.61     35.53 o
   7   8  -5        7.57       44.82     51.26 o
   8   8  -5       28.17       51.87     86.66 o
   9   8  -5       22.69      -11.28     27.74 o
   1   9  -5       18.50      187.83     54.25 o
   2   9  -5      175.29      178.98     43.67 o
   3   9  -5       25.38       85.02     48.71 o
   4   9  -5       30.39       30.08     61.45 o
   5   9  -5       22.51      -19.72     50.43 o
   6   9  -5       50.10      -21.32     33.82 o
   7   9  -5       71.43       88.82     37.77 o
   1  10  -5      135.64       75.72     62.62 o
   2  10  -5       24.97     -108.18     73.62 o
   3  10  -5      110.06      197.91     96.95 o
   4  10  -5       57.77       25.47     80.00 o
   5  10  -5       45.36       34.80     57.45 o
   6  10  -5       19.61       41.27     57.23 o
   1  11  -5       14.45       49.73     62.94 o
   2  11  -5      109.87       57.30     69.24 o
   3  11  -5       21.34       31.79     51.75 o
   0   0  -4     1415.69     1482.59     80.52 o
   2   0  -4      240.80      241.63     20.70 o
   4   0  -4      116.86      107.57     15.44 o
   6   0  -4      296.16      362.55     40.57 o
   8   0  -4      837.41      816.85     51.43 o
  10   0  -4      664.62      678.43     67.08 o
  12   0  -4       74.49      122.12     35.79 o
   0   1  -4      243.36      283.59     34.97 o
   1   1  -4      216.94      247.49     27.10 o
   2   1  -4      332.35      287.99     18.46 o
   3   1  -4      307.87      260.71     13.25 o
   4   1  -4      472.71      507.89     14.49 o
   5   1  -4      470.59      414.04     14.88 o
   6   1  -4      107.27       87.68     13.52 o
   7   1  -4      199.04      159.87     15.21 o
   8   1  -4       18.75      -14.30     14.09 o
   9   1  -4      334.63      374.41     23.67 o
  10   1  -4      186.26      226.54     24.57 o
  11   1  -4       21.27       46.27     23.61 o
  12   1  -4      247.16      247.25     51.88 o
  13   1  -4      166.02      180.81     28.53 o
   0   2  -4      499.16      421.38     22.29 o
   1   2  -4      957.98      976.03     24.52 o
   2   2  -4      759.16      754.42     22.75 o
   3   2  -4      341.22      355.69     17.11 o
   4   2  -4      430.86      414.76     18.68 o
   5   2  -4      125.29      105.33     17.03 o
   6   2  -4       99.76       90.87     17.19 o
   7   2  -4       13.96       27.88     18.27 o
   8   2  -4     1184.10     1348.36     48.17 o
   9   2  -4      302.93      310.86     21.61 o
  10   2  -4        5.93       -6.60     22.46 o
  11   2  -4        8.88       24.11     35.80 o
  12   2  -4      315.07      322.14     40.91 o
  13   2  -4       74.89      110.33     27.60 o
   0   3  -4     4487.92     4885.34    195.65 o
   1   3  -4     2478.15     2608.28     68.88 o
   2   3  -4      419.23      382.09     19.03 o
   3   3  -4      134.98      128.50     19.44 o
   4   3  -4      131.92      121.09     14.63 o
   5   3  -4      118.64       98.25     14.26 o
   6   3  -4      138.70      110.95     17.37 o
   7   3  -4      152.91      139.66     19.23 o
   8   3  -4      842.39      875.10     40.54 o
   9   3  -4     1044.56     1047.95     39.45 o
  10   3  -4       60.01       67.98     28.62 o
  11   3  -4       45.85       23.82     23.88 o
  12   3  -4       45.94      140.70     50.22 o
  13   3  -4      137.10      103.41     39.44 o
   0   4  -4     5466.50     5955.02    291.85 o
   1   4  -4     1198.58     1237.06     47.04 o
   2   4  -4      783.04      737.20     35.43 o
   3   4  -4       10.66       10.68     13.47 o
   4   4  -4      273.15      239.28     20.70 o
   5   4  -4      220.62      172.38     16.45 o
   6   4  -4       40.07       46.02     31.17 o
   7   4  -4       83.02       90.35     18.53 o
   8   4  -4      675.77      702.63     39.60 o
   9   4  -4       84.63       38.19     23.67 o
  10   4  -4       55.89       30.87     46.31 o
  11   4  -4       97.05      114.23     36.84 o
  12   4  -4      235.76      192.71     79.91 o
   0   5  -4      669.63      804.42     91.45 o
   1   5  -4      332.13      333.92     27.27 o
   2   5  -4       12.78       16.23     15.39 o
   3   5  -4        2.83       58.58     23.61 o
   4   5  -4      372.61      315.57     24.66 o
   5   5  -4      563.39      551.26     28.30 o
   6   5  -4      338.40      306.47     22.97 o
   7   5  -4      525.83      494.40     35.32 o
   8   5  -4       31.70       17.04     24.51 o
   9   5  -4       75.45      132.86     23.70 o
  10   5  -4      177.32      133.20     21.92 o
  11   5  -4       81.08       10.18     25.77 o
  12   5  -4      130.02      200.39     55.35 o
   0   6  -4      734.87      717.53     72.75 o
   1   6  -4      313.09      283.34     27.46 o
   2   6  -4      123.38      123.34     20.54 o
   3   6  -4      179.26      184.54     29.36 o
   4   6  -4      656.25      488.76     51.79 o
   5   6  -4      179.81      155.41     23.82 o
   6   6  -4      113.75       93.26     39.54 o
   7   6  -4        8.24        9.92     22.42 o
   8   6  -4      168.01      141.46     26.28 o
   9   6  -4       42.00       29.56     31.16 o
  10   6  -4        5.98        4.40     31.57 o
  11   6  -4       21.76       74.76     33.88 o
   0   7  -4      460.52      480.21     44.22 o
   1   7  -4       90.09      113.59     30.42 o
   2   7  -4      152.51      115.12     21.26 o
   3   7  -4      197.89      213.31     28.05 o
   4   7  -4       39.50       18.75     80.35 o
   5   7  -4       35.92       -5.48     40.81 o
   6   7  -4       17.17       67.75     31.28 o
   7   7  -4       11.02        8.92     50.26 o
   8   7  -4      302.23      237.68     27.45 o
   9   7  -4       21.91      183.29     38.58 o
  10   7  -4       57.76       57.14     47.28 o
  11   7  -4       83.41       68.93     35.44 o
   0   8  -4      498.20      404.40    112.10 o
   1   8  -4      511.05      541.94     57.24 o
   2   8  -4       87.30      117.75     31.20 o
   3   8  -4       33.50        9.90     32.75 o
   4   8  -4       20.25      -93.09     62.06 o
   5   8  -4       29.01       -1.81     38.42 o
   6   8  -4       22.60      -10.84     49.07 o
   7   8  -4       53.21       37.12     38.94 o
   8   8  -4        3.96        9.07     54.81 o
   9   8  -4      215.12      241.04    137.78 o
  10   8  -4       20.84      -23.98     41.41 o
   0   9  -4      693.52      648.05     92.14 o
   1   9  -4      120.51      100.74     31.40 o
   2   9  -4       95.65       71.30     44.69 o
   3   9  -4       46.38        2.93     28.74 o
   4   9  -4       84.83      190.38     43.86 o
   5   9  -4        8.16      104.18     43.46 o
   6   9  -4       54.06      -41.69     42.33 o
   7   9  -4       75.64       62.33     37.06 o
   8   9  -4      154.32      184.33     41.28 o
   9   9  -4       26.43       73.49     39.74 o
   0  10  -4        0.54       60.12     39.73 o
   1  10  -4       71.09       73.43     50.09 o
   2  10  -4       73.02       41.04     36.48 o
   3  10  -4       61.49      -19.09     47.27 o
   4  10  -4       21.59       62.02     86.03 o
   5  10  -4        9.40       89.87     85.69 o
   6  10  -4       30.32       79.69     57.24 o
   7  10  -4      227.37      397.24    112.25 o
   0  11  -4       97.43      146.68    114.05 o
   1  11  -4       12.70      -40.86     83.95 o
   2  11  -4       16.78      -37.21     83.63 o
   3  11  -4       19.18      -74.16    100.75 o
   4  11  -4      219.35      379.63     68.07 o
   5  11  -4       62.20      131.55     50.76 o
   1  12  -4       56.87       84.82     63.37 o
   2   0  -3      184.33      127.95     28.69 o
   4   0  -3       72.23       84.20     15.45 o
   6   0  -3     2478.92     2627.56     70.77 o
   8   0  -3      287.51      263.94     25.82 o
  10   0  -3      279.21      276.06     35.01 o
  12   0  -3       48.72       56.90     29.71 o
  14   0  -3      175.84      281.09     84.00 o
   1   1  -3      325.46      322.18     14.72 o
   2   1  -3      869.29      924.36     21.88 o
   3   1  -3     1303.67     1300.64     27.05 o
   4   1  -3      916.05      964.20     22.55 o
   5   1  -3     1144.55     1172.37     26.77 o
   6   1  -3     1059.25     1167.46     27.56 o
   7   1  -3      698.40      705.82     26.23 o
   8   1  -3        4.15        0.77     16.44 o
   9   1  -3      230.59      244.67     22.40 o
  10   1  -3      746.06      752.75     56.42 o
  11   1  -3      133.44      173.17     37.59 o
  12   1  -3       14.93        5.69     28.75 o
  13   1  -3      240.45      277.99     35.92 o
  14   1  -3        5.10      -30.74     31.75 o
   1   2  -3      438.80      423.44     17.89 o
   2   2  -3     2139.71     2196.59     53.76 o
   3   2  -3      927.47     1009.86     29.00 o
   4   2  -3      774.74      758.49     26.87 o
   5   2  -3      190.78      168.55     16.42 o
   6   2  -3      845.09      895.73     36.09 o
   7   2  -3      188.06      188.54     12.62 o
   8   2  -3      104.70       88.95     11.80 o
   9   2  -3      424.24      438.11     33.05 o
  10   2  -3       83.50      149.80     31.63 o
  11   2  -3      427.27      426.32     34.20 o
  12   2  -3      178.67       87.32     42.16 o
  13   2  -3       34.52       23.09     27.66 o
  14   2  -3      445.40      452.13     61.65 o
   1   3  -3     2270.58     2316.64     60.77 o
   2   3  -3      366.03      368.78     20.83 o
   3   3  -3      473.76      513.59     26.36 o
   4   3  -3      415.63      390.87     26.48 o
   5   3  -3      747.43      795.89     28.69 o
   6   3  -3      343.23      337.49     23.82 o
   7   3  -3      173.85      201.18     21.81 o
   8   3  -3       55.50       20.88     22.81 o
   9   3  -3      143.25      140.99     18.35 o
  10   3  -3      265.79      234.90     33.39 o
  11   3  -3      717.73      795.72     79.70 o
  12   3  -3       32.86       90.44     26.92 o
  13   3  -3       58.85      106.23     30.52 o
   1   4  -3      862.22      934.66     38.03 o
   2   4  -3     1770.49     1830.87     64.56 o
   3   4  -3      911.26     1001.52     34.24 o
   4   4  -3      219.73      194.59     24.61 o
   5   4  -3     1399.22     1355.85     46.73 o
   6   4  -3      774.26      741.07     28.39 o
   7   4  -3      111.11      114.48     24.25 o
   8   4  -3      331.47      371.93     74.04 o
   9   4  -3      288.57      291.92     78.49 o
  10   4  -3      198.63      139.96     21.77 o
  11   4  -3      119.53      186.52     44.86 o
  12   4  -3      224.02      155.44     36.21 o
  13   4  -3       25.14       64.61     33.49 o
   1   5  -3      502.51      520.76     30.58 o
   2   5  -3      646.66      646.06     35.46 o
   3   5  -3      667.13      688.63     38.89 o
   4   5  -3       91.39       88.39     18.52 o
   5   5  -3      215.86      180.19     25.68 o
   6   5  -3      985.37      907.70     38.02 o
   7   5  -3      307.82      268.32     29.46 o
   8   5  -3      439.27      484.94     30.48 o
   9   5  -3       15.69       82.67     25.52 o
  10   5  -3       37.97       20.03     31.14 o
  11   5  -3       58.08        7.38     32.64 o
  12   5  -3       54.25       14.56     33.88 o
  13   5  -3       62.32      133.75     45.27 o
   1   6  -3      215.16      290.60     24.09 o
   2   6  -3      269.78      310.99     27.43 o
   3   6  -3       25.32       33.48     17.81 o
   4   6  -3       51.74       15.27     25.68 o
   5   6  -3      225.23      260.45     30.58 o
   6   6  -3      516.28      481.89     28.99 o
   7   6  -3       68.76       88.95     23.46 o
   8   6  -3       27.66       58.06     47.37 o
   9   6  -3      135.65      148.58     21.51 o
  10   6  -3       60.36        5.80     21.36 o
  11   6  -3      123.98       98.98     43.80 o
  12   6  -3        4.56      -11.66     39.19 o
   1   7  -3       62.00       20.15     22.72 o
   2   7  -3      411.71      384.95     35.28 o
   3   7  -3      320.73      229.77     31.43 o
   4   7  -3        8.83       61.04     26.97 o
   5   7  -3      184.20      269.03     44.15 o
   6   7  -3      204.16      229.77     34.23 o
   7   7  -3      570.46      576.70     59.65 o
   8   7  -3       25.09       10.60     20.28 o
   9   7  -3       71.63       36.84     44.05 o
  10   7  -3      104.59      152.32     88.92 o
  11   7  -3       75.43      152.21     56.43 o
   1   8  -3      111.96       76.00     37.38 o
   2   8  -3      278.73      155.45     79.08 o
   3   8  -3      473.53      450.18     45.61 o
   4   8  -3      339.85      324.46     65.59 o
   5   8  -3      232.41      217.75     64.97 o
   6   8  -3      142.60      180.47     43.33 o
   7   8  -3      112.34       72.37     58.75 o
   8   8  -3       28.73       -7.94     34.07 o
   9   8  -3       26.46        0.24     75.22 o
  10   8  -3      167.07      199.00     39.81 o
  11   8  -3      107.53      119.05     44.33 o
   1   9  -3      283.51      250.65     37.88 o
   2   9  -3       94.02      128.97     35.86 o
   3   9  -3       20.66       77.49     43.11 o
   4   9  -3       29.13       31.20     40.95 o
   5   9  -3       46.90       45.47     80.95 o
   6   9  -3      280.33      268.50     73.61 o
   7   9  -3       67.04      -13.32     38.64 o
   8   9  -3       32.65      -44.68     41.46 o
   9   9  -3       19.69       25.53     42.22 o
  10   9  -3      146.14      162.77     42.09 o
   1  10  -3       55.01       43.93     27.68 o
   2  10  -3       37.20       51.85     27.12 o
   3  10  -3      251.57      211.85    103.06 o
   4  10  -3       23.98      105.52     47.17 o
   5  10  -3       28.81       37.59     46.70 o
   6  10  -3        4.28        2.03     54.94 o
   7  10  -3      122.60       50.43    118.32 o
   8  10  -3       38.51       61.48     42.33 o
   1  11  -3        7.93       -5.60     78.03 o
   2  11  -3      114.93      225.04     34.46 o
   3  11  -3       31.75      132.24    110.81 o
   4  11  -3       45.16      207.85     68.87 o
   5  11  -3        8.21       31.98     62.67 o
   6  11  -3      159.65      227.95     44.16 o
   7  11  -3       26.99      -10.16     39.81 o
   1  12  -3       53.15       40.42     53.21 o
   2  12  -3        6.38       27.07     59.89 o
   3  12  -3       46.33       45.27     54.53 o
   0   0  -2     3180.80     3242.05     93.64 o
   2   0  -2     3157.32     3038.55     97.72 o
   4   0  -2     1638.98     1526.61     36.78 o
   6   0  -2      113.08      104.36     20.03 o
   8   0  -2     1277.39     1223.61     51.08 o
  10   0  -2      152.37      177.29     49.68 o
  12   0  -2      313.84      516.50     50.91 o
  14   0  -2      363.47      312.30     51.04 o
   0   1  -2     6393.31     6262.93    141.77 o
   1   1  -2     9431.93     9592.28    152.39 o
   2   1  -2     1547.07     1485.32     32.09 o
   3   1  -2      446.90      405.95     18.45 o
   4   1  -2      860.63      877.97     23.38 o
   5   1  -2     1233.14     1162.29     27.40 o
   6   1  -2      189.01      205.14     15.07 o
   7   1  -2      127.28      140.83     17.27 o
   8   1  -2      136.73      107.14     18.09 o
   9   1  -2      634.99      600.28     33.83 o
  10   1  -2      340.21      366.95     30.47 o
  11   1  -2      245.23      268.49     29.48 o
  12   1  -2      249.88      226.51     34.04 o
  13   1  -2      202.54      206.22     38.18 o
  14   1  -2       40.54       75.61     31.97 o
   0   2  -2    31617.55    30134.56    785.54 o
   1   2  -2    11364.94    11419.23    239.49 o
   2   2  -2      996.00     1122.47     45.88 o
   3   2  -2       32.40        1.84     15.37 o
   4   2  -2       57.68       68.93     17.50 o
   5   2  -2      154.30      122.91     18.76 o
   6   2  -2      561.67      571.77     20.83 o
   7   2  -2      554.37      584.38     20.12 o
   8   2  -2      593.48      588.10     21.98 o
   9   2  -2      122.46      142.87     17.29 o
  10   2  -2      265.16      280.54     36.74 o
  11   2  -2       85.72       79.93     26.28 o
  12   2  -2      138.06      140.04     29.30 o
  13   2  -2       62.53       96.51     25.54 o
  14   2  -2       34.03       -6.59     27.80 o
   0   3  -2      753.56      765.35     48.08 o
   1   3  -2       12.23        4.62     23.74 o
   2   3  -2      551.41      537.64     21.34 o
   3   3  -2      110.42      111.42     30.62 o
   4   3  -2      406.07      423.98     26.96 o
   5   3  -2       88.05       51.10     23.53 o
   6   3  -2      372.44      417.48     22.12 o
   7   3  -2      746.33      677.40     28.02 o
   8   3  -2       11.31       29.55     15.56 o
   9   3  -2      567.43      537.59     25.94 o
  10   3  -2      206.06      169.64     34.27 o
  11   3  -2      471.01      341.80     54.00 o
  12   3  -2       38.34      124.65     32.54 o
  13   3  -2      323.51      306.35     33.14 o
  14   3  -2       82.76       77.17     29.29 o
   0   4  -2     1688.08     1894.11    101.73 o
   1   4  -2      217.18      227.81     20.23 o
   2   4  -2      145.41      158.89     26.12 o
   3   4  -2      549.21      571.52     29.52 o
   4   4  -2      326.69      282.78     22.26 o
   5   4  -2      959.58      971.02     36.07 o
   6   4  -2      128.95      148.42     22.33 o
   7   4  -2        4.73        8.60     15.59 o
   8   4  -2     1674.04     1674.70     49.71 o
   9   4  -2      547.07      530.14     44.44 o
  10   4  -2       45.05      -23.62     17.75 o
  11   4  -2        7.22       -4.56     22.71 o
  12   4  -2      164.41      224.58     51.55 o
  13   4  -2       79.56      104.44     46.90 o
   0   5  -2     1350.04     1365.11     81.93 o
   1   5  -2      688.86      653.76     37.27 o
   2   5  -2      166.85      196.13     50.11 o
   3   5  -2       52.02       -3.43     54.10 o
   4   5  -2       42.92       90.51     23.92 o
   5   5  -2      115.40      120.49     15.37 o
   6   5  -2      132.34       94.37     26.81 o
   7   5  -2      366.42      319.42     34.28 o
   8   5  -2     1234.02     1183.79    148.14 o
   9   5  -2      443.96      434.77     36.94 o
  10   5  -2      241.29      252.53     34.22 o
  11   5  -2      194.42      122.07     37.31 o
  12   5  -2        6.38       18.33     64.53 o
  13   5  -2      256.49      167.07     51.80 o
   0   6  -2      373.57      319.78    116.94 o
   1   6  -2      200.36      196.16     22.47 o
   2   6  -2       54.62       14.70     22.75 o
   3   6  -2       14.21       45.51     36.00 o
   4   6  -2      341.56      287.42     29.20 o
   5   6  -2      164.77      166.05     24.50 o
   6   6  -2      113.76       75.76     29.66 o
   7   6  -2      411.77      413.08     30.30 o
   8   6  -2      181.97      108.65     39.30 o
   9   6  -2      262.76      280.89     48.71 o
  10   6  -2       21.47       87.90     36.38 o
  11   6  -2      289.81      296.44     35.74 o
  12   6  -2      204.55      155.78     39.61 o
  13   6  -2       80.00       66.06    133.21 o
   0   7  -2     1217.54     1212.33     93.86 o
   1   7  -2      223.95      176.08     25.10 o
   2   7  -2      119.45       77.20     18.58 o
   3   7  -2        9.86       50.29     24.98 o
   4   7  -2      290.44      230.12     48.65 o
   5   7  -2      188.72      152.85     25.67 o
   6   7  -2      379.72      372.61     42.70 o
   7   7  -2      194.24      234.61     33.29 o
   8   7  -2      268.94      250.16     32.43 o
   9   7  -2      304.39      280.03     22.87 o
  10   7  -2       20.34       76.48     30.98 o
  11   7  -2       13.94       44.86     23.80 o
  12   7  -2      217.03      219.15     54.70 o
   0   8  -2      206.84      205.32     28.71 o
   1   8  -2      582.99      642.58     36.50 o
   2   8  -2       23.79        2.04     21.00 o
   3   8  -2      154.97      -23.84     66.91 o
   4   8  -2      292.22      446.28     66.09 o
   5   8  -2       46.05      -10.27     59.38 o
   6   8  -2       56.75       38.32     58.07 o
   7   8  -2      130.37      124.47     35.64 o
   8   8  -2      227.40      150.91     42.25 o
   9   8  -2      367.38      364.33     59.41 o
  10   8  -2       86.96       40.92     57.50 o
  11   8  -2       25.60      -37.42     40.25 o
   0   9  -2      188.57      194.73     77.62 o
   1   9  -2       86.64       13.02     59.75 o
   2   9  -2       34.22       54.35     46.71 o
   3   9  -2      100.94      154.18     49.54 o
   4   9  -2       13.36      -68.01     45.34 o
   5   9  -2       79.67       80.23     49.03 o
   6   9  -2      106.33       83.12     49.38 o
   7   9  -2       95.44       26.25     80.85 o
   8   9  -2      428.17      530.21     78.30 o
   9   9  -2        2.03        9.16     35.45 o
  10   9  -2       13.84       -2.15     63.12 o
   0  10  -2      494.16      450.18     51.05 o
   1  10  -2      401.31      499.44     46.74 o
   2  10  -2      348.09      429.78     74.59 o
   3  10  -2       42.65       19.41     50.34 o
   4  10  -2       41.40      -55.22     61.63 o
   5  10  -2      236.16      142.26     82.37 o
   6  10  -2       55.95      -29.06     52.43 o
   7  10  -2       68.11      -17.84     57.26 o
   8  10  -2        0.45       -1.32     43.83 o
   9  10  -2       51.45      177.24     42.49 o
   0  11  -2      695.37      980.29     77.81 o
   1  11  -2        7.13       11.16     43.43 o
   2  11  -2       67.90       63.71     45.67 o
   3  11  -2       67.31      -12.50     78.56 o
   4  11  -2      155.65      199.20     64.99 o
   6  11  -2       30.61       14.20     50.67 o
   7  11  -2       47.85       76.54     36.58 o
   0  12  -2       96.44        9.77     45.24 o
   1  12  -2       41.13      173.47     51.70 o
   2  12  -2        4.17        4.50     53.89 o
   3  12  -2      121.77      211.62     57.38 o
   4  12  -2       28.80       41.69     62.69 o
   5  12  -2       19.98      -19.39     54.72 o
   0  13  -2       90.38      123.13     86.10 o
   1  13  -2        1.79      -78.29     52.19 o
   2   0  -1     2474.02     2276.13     64.65 o
   4   0  -1     1758.81     1746.93     53.90 o
   6   0  -1     4652.86     4703.23    112.59 o
   8   0  -1      909.44      908.55     37.99 o
  10   0  -1     1170.69     1237.23     63.55 o
  14   0  -1      696.47      602.92    111.60 o
   1   1  -1      121.44      161.83     10.15 o
   2   1  -1     1586.01     1658.21     31.30 o
   3   1  -1     2218.67     2278.04     44.61 o
   4   1  -1      742.19      734.23     20.20 o
   5   1  -1     3750.98     3735.45     56.61 o
   6   1  -1      692.72      700.22     21.04 o
   7   1  -1     1354.88     1316.90     28.26 o
   8   1  -1      206.48      224.40     18.24 o
   9   1  -1      229.76      192.92     16.46 o
  10   1  -1      218.64      210.14     27.44 o
  11   1  -1     1241.80     1181.26     60.83 o
  12   1  -1      133.49      167.73     33.06 o
  13   1  -1      122.68       97.17     26.12 o
  14   1  -1       76.59       84.88     28.02 o
   1   2  -1     3040.52     3117.31     67.26 o
   2   2  -1     1506.03     1423.44     44.84 o
   3   2  -1      329.16      286.14     17.81 o
   4   2  -1     1249.55     1306.18     32.01 o
   5   2  -1      377.60      362.44     18.94 o
   6   2  -1     2865.38     2964.53     52.24 o
   7   2  -1       74.09       56.42     18.05 o
   8   2  -1      673.30      658.06     21.17 o
   9   2  -1       70.28       92.26     17.12 o
  10   2  -1      652.59      624.93     30.42 o
  11   2  -1       41.34       41.32     30.56 o
  12   2  -1      112.45       46.11     29.17 o
  13   2  -1       51.32       25.20     27.30 o
  14   2  -1      324.49      432.91     48.92 o
   1   3  -1      510.89      508.45     27.10 o
   2   3  -1      724.89      766.36     25.84 o
   3   3  -1     2552.14     2711.24     87.73 o
   4   3  -1      519.03      503.21     47.18 o
   5   3  -1     1079.87     1050.50     31.61 o
   6   3  -1      691.17      726.40     23.17 o
   7   3  -1     1026.11      979.78     29.80 o
   8   3  -1       17.84       12.45     17.51 o
   9   3  -1      613.78      666.85     24.98 o
  10   3  -1      415.95      382.99     34.45 o
  11   3  -1      211.62      187.36     41.27 o
  12   3  -1       12.78       -6.35     42.98 o
  13   3  -1      109.52       65.49     30.34 o
  14   3  -1      145.49      185.00     29.22 o
   1   4  -1      509.48      467.81     64.86 o
   2   4  -1     2952.51     2952.27    126.20 o
   3   4  -1     1446.04     1530.27     61.58 o
   4   4  -1     1646.85     1627.09     68.87 o
   5   4  -1       45.70       30.23     30.05 o
   6   4  -1      508.37      410.61     30.35 o
   7   4  -1       52.50       15.92     24.98 o
   8   4  -1       87.58       48.32     29.80 o
   9   4  -1      142.68      164.22     34.97 o
  10   4  -1       84.45      162.73     22.34 o
  11   4  -1      169.39      132.23     25.03 o
  12   4  -1       34.52       29.77     44.21 o
  13   4  -1      130.45      124.38     31.44 o
  14   4  -1      320.96      288.48     39.60 o
   1   5  -1      350.29      323.00     23.12 o
   2   5  -1      999.73      917.62     44.27 o
   3   5  -1     1163.00     1184.66     62.90 o
   4   5  -1      210.65      188.54     45.62 o
   5   5  -1      326.06      329.51     37.19 o
   6   5  -1       50.05       31.21     18.03 o
   7   5  -1      124.65      157.06     20.91 o
   8   5  -1      113.36       97.93     27.26 o
   9   5  -1      138.99      134.72     29.04 o
  10   5  -1      388.91      367.47     42.50 o
  11   5  -1       22.55      -38.34     25.56 o
  12   5  -1       41.24       90.34     30.08 o
  13   5  -1       90.64       43.28     31.84 o
   1   6  -1      623.45      672.43     40.13 o
   2   6  -1     1493.39     1552.89     70.07 o
   3   6  -1     2469.81     2445.61    159.28 o
   4   6  -1      790.26      738.32     48.42 o
   5   6  -1      502.71      574.73     43.59 o
   6   6  -1      193.84      190.53     13.40 o
   7   6  -1       41.98       61.43     23.67 o
   8   6  -1      385.28      344.81     38.52 o
   9   6  -1       83.84       73.76     31.67 o
  10   6  -1      104.54       88.30     27.24 o
  11   6  -1      123.63      161.73     30.93 o
  12   6  -1       61.62        8.40     43.96 o
  13   6  -1       16.04      -17.35     65.64 o
   1   7  -1      335.42      276.50     26.71 o
   2   7  -1     1079.38     1100.10     54.65 o
   3   7  -1       55.24       64.34     35.57 o
   4   7  -1       35.21       89.54     32.47 o
   5   7  -1       32.45       63.99     37.61 o
   6   7  -1      636.96      688.78     47.88 o
   7   7  -1      379.34      403.57     38.58 o
   8   7  -1      131.66      132.71     14.78 o
   9   7  -1      187.10      203.04     34.86 o
  10   7  -1        7.24        4.90     32.62 o
  11   7  -1      101.17       68.56     32.05 o
  12   7  -1       55.01       85.09     50.90 o
   1   8  -1      486.41      467.54     29.71 o
   2   8  -1      213.78      262.15     43.75 o
   3   8  -1      265.57      185.95     27.97 o
   4   8  -1      209.82      209.74     36.54 o
   6   8  -1      143.17      129.15     87.31 o
   7   8  -1      236.04      270.88     76.06 o
   8   8  -1       52.21       17.84     36.70 o
   9   8  -1       77.85      135.20     61.41 o
  10   8  -1       69.83       43.02     56.65 o
  11   8  -1       99.08       16.25     54.33 o
   1   9  -1       16.82       28.61     30.30 o
   2   9  -1      334.18      387.06     29.38 o
   3   9  -1       68.92       42.19     39.52 o
   4   9  -1       28.15       58.33     73.35 o
   5   9  -1       66.13      132.09     49.87 o
   6   9  -1      441.80      480.36    171.75 o
   7   9  -1      207.47      243.75     59.73 o
   8   9  -1      339.60      235.06     61.65 o
   9   9  -1       85.91      -11.69     37.68 o
  10   9  -1      117.74      164.18     93.64 o
   1  10  -1       21.97      -10.48     44.65 o
   2  10  -1       43.97       63.26     21.55 o
   3  10  -1      225.42      192.07     43.10 o
   4  10  -1       26.80       17.21     35.66 o
   5  10  -1      205.96      126.29     94.11 o
   6  10  -1       98.33      183.42     61.56 o
   7  10  -1      249.93      245.35     42.24 o
   8  10  -1       17.04       -6.52     42.77 o
   9  10  -1       21.44       40.29    123.81 o
   1  11  -1       85.14       89.85     28.03 o
   2  11  -1       16.55       11.06     43.39 o
   3  11  -1       57.49      117.51     80.40 o
   4  11  -1        6.07      186.38    120.88 o
   5  11  -1       10.53      -11.53     40.69 o
   6  11  -1      273.47      339.73     79.32 o
   7  11  -1       39.01      -25.47     73.30 o
   8  11  -1       15.42       13.65     45.82 o
   1  12  -1       23.19       69.21    133.27 o
   2  12  -1       25.61       -9.89     53.64 o
   3  12  -1       15.03       88.71     55.89 o
   4  12  -1       45.79      149.16     48.79 o
   5  12  -1       35.94      176.79     41.32 o
   6  12  -1       25.98      -53.94     41.68 o
   1  13  -1        3.26      -33.78     52.51 o
   2  13  -1       62.49      159.63     59.63 o
   2   0   0     4848.08     4618.80    108.99 o
   4   0   0      129.32      110.78     18.90 o
   6   0   0     3209.18     3369.86     72.32 o
   8   0   0      138.92      138.39     24.31 o
  10   0   0      776.28      706.46     46.94 o
  12   0   0       39.42       79.43     29.39 o
  14   0   0       18.51       82.88     54.06 o
   2   1   0       28.63      109.35     13.61 o
   3   1   0      746.03      697.20     18.62 o
   4   1   0       61.10       72.87     15.93 o
   5   1   0        0.36      -23.36     15.57 o
   6   1   0     1299.79     1312.35     27.85 o
   7   1   0      207.91      236.77     15.82 o
   8   1   0      267.63      239.35     20.67 o
   9   1   0      542.24      575.51     20.15 o
  10   1   0      201.60      223.71     21.07 o
  11   1   0      584.67      625.94     36.36 o
  12   1   0       85.83       31.60     40.63 o
  13   1   0      443.44      510.52     73.43 o
  14   1   0        2.13       37.57     56.26 o
   0   2   0        2.17       46.71     54.48 o
   1   2   0     2416.72     2747.09    114.32 o
   2   2   0       68.21      115.87     75.52 o
   3   2   0     1808.18     1819.28     48.27 o
   4   2   0     4131.77     4293.01     80.58 o
   5   2   0        7.49       16.56     18.40 o
   6   2   0      349.86      409.24     24.64 o
   7   2   0       39.09       67.14     16.02 o
   8   2   0     1514.42     1620.18     56.18 o
   9   2   0        2.97       39.28     16.59 o
  10   2   0       63.81       97.45     22.45 o
  11   2   0        1.36      -20.01     17.97 o
  12   2   0      112.41      103.32     27.46 o
  13   2   0       46.96      139.23     36.42 o
  14   2   0      351.58      388.22     53.01 o
   0   3   0     3601.75     3489.22    215.57 o
   1   3   0     4214.35     4379.49    170.41 o
   2   3   0       43.58       65.45     12.81 o
   3   3   0        9.09       10.25     19.75 o
   4   3   0      118.65       84.39     18.68 o
   5   3   0     2275.84     2413.36     65.12 o
   6   3   0        0.20       -1.77     16.96 o
   7   3   0      217.84      187.93     16.43 o
   8   3   0      198.83      195.29     18.31 o
   9   3   0      350.64      317.59     22.85 o
  10   3   0      889.73      947.93     36.28 o
  11   3   0       36.67      -20.64     38.67 o
  12   3   0      363.34      377.11     38.43 o
  13   3   0      173.52      226.94     38.15 o
  14   3   0       25.27       76.74     47.10 o
   0   4   0      534.63      541.48     41.06 o
   1   4   0      114.89       96.59     23.69 o
   2   4   0      141.57      119.72     22.57 o
   3   4   0      147.42      127.12     18.56 o
   4   4   0      142.83      225.18     26.79 o
   5   4   0       67.37       49.58     21.22 o
   6   4   0       12.90       -5.41     22.74 o
   7   4   0      454.36      455.82     38.34 o
   8   4   0      672.46      647.35     34.89 o
   9   4   0      300.41      239.18     24.81 o
  10   4   0        8.75      108.06     28.33 o
  11   4   0        1.10        3.86     51.61 o
  12   4   0      517.13      506.01     54.36 o
  13   4   0       27.08       -9.01     34.46 o
  14   4   0       44.16      -10.95     65.72 o
   0   5   0     1804.37     1695.21    133.99 o
   1   5   0      116.07       42.89     36.92 o
   2   5   0      488.71      516.82     39.66 o
   3   5   0       54.95      -25.08     28.09 o
   4   5   0       12.67      -35.28     23.52 o
   5   5   0        3.23      -26.79     23.09 o
   6   5   0      521.69      577.64     30.91 o
   7   5   0      214.94      185.88     26.10 o
   8   5   0      559.06      519.58     36.92 o
   9   5   0      999.30      898.41     50.66 o
  10   5   0       68.98       54.19     33.51 o
  11   5   0      207.19      184.40     31.64 o
  12   5   0      310.59      292.07     68.59 o
  13   5   0       30.76       86.75     63.64 o
   0   6   0       77.32       41.97     30.44 o
   1   6   0      668.06      753.07     55.62 o
   2   6   0        3.22        4.60     24.02 o
   3   6   0      144.82      120.46     22.04 o
   4   6   0       35.56      -18.33     26.41 o
   5   6   0       64.53       50.76     19.72 o
   6   6   0       80.76      102.09     17.12 o
   7   6   0      241.26      261.58     26.72 o
   8   6   0     1000.16     1080.84     61.13 o
   9   6   0     1297.85     1113.22     66.55 o
  10   6   0      306.26      270.53     54.18 o
  11   6   0       69.13      115.16     30.50 o
  12   6   0      104.64      122.21     50.95 o
  13   6   0       54.16      171.07     40.63 o
   0   7   0      209.89      117.06     49.44 o
   1   7   0      235.78      227.92     31.37 o
   2   7   0       17.11       31.36     23.76 o
   3   7   0       87.35       87.07     60.18 o
   4   7   0       30.21      -18.84     46.08 o
   5   7   0        0.15      -28.37     24.72 o
   6   7   0       83.98      107.48     22.60 o
   7   7   0      268.46      309.79     31.22 o
   8   7   0     1927.58     2196.58     77.83 o
   9   7   0       34.15       28.98     19.41 o
  10   7   0       25.73      -16.42     37.67 o
  11   7   0       14.87        7.58     40.01 o
  12   7   0       47.18       91.40     48.24 o
   0   8   0      429.41      462.03     79.96 o
   1   8   0        3.75       19.83     84.97 o
   2   8   0      375.15      429.72     23.37 o
   3   8   0       86.80       43.42     28.97 o
   4   8   0       74.62      106.53     22.31 o
   5   8   0      661.98      683.03     45.97 o
   6   8   0      284.77      278.06     34.92 o
   7   8   0      363.55      585.28     62.55 o
   8   8   0       58.72       16.04     40.79 o
   9   8   0       21.70       32.20     45.11 o
  10   8   0       21.87       24.35     51.35 o
  11   8   0      118.32       66.94     42.71 o
  12   8   0       33.01       36.40     51.40 o
   0   9   0     1310.36     1071.09     86.29 o
   1   9   0      297.10      288.54     27.70 o
   2   9   0       14.77        4.58     26.19 o
   3   9   0       33.31       16.77     68.15 o
   4   9   0      429.24      458.15     57.86 o
   5   9   0      178.20      224.05     49.89 o
   6   9   0      163.47      353.84     46.72 o
   7   9   0       36.06       44.22     41.15 o
   8   9   0       11.36       28.33     71.17 o
   9   9   0      109.85      196.89     45.98 o
  10   9   0        2.28       53.03     45.51 o
  11   9   0       44.78       19.83     52.96 o
   0  10   0       38.47      -39.58     71.86 o
   1  10   0      355.10      440.03     30.36 o
   2  10   0      151.72      127.48     47.75 o
   3  10   0      173.30      147.62     63.69 o
   4  10   0      291.23      409.62     58.39 o
   5  10   0        4.21       16.17     34.11 o
   6  10   0        1.68       39.85     80.95 o
   7  10   0        8.52       25.37     53.13 o
   8  10   0        0.14      -37.01     70.86 o
   9  10   0      114.39      152.06     44.76 o
   0  11   0      305.76      368.69     78.44 o
   1  11   0       22.30       57.31     64.84 o
   2  11   0        0.00      -44.46     51.33 o
   3  11   0        7.72       25.81     70.60 o
   4  11   0        0.40      -62.72     51.34 o
   5  11   0       10.99      185.57    102.89 o
   6  11   0        7.11      -55.09     36.73 o
   7  11   0       22.57       53.14     50.45 o
   8  11   0       91.23      132.84    138.39 o
   0  12   0        2.11      115.37     80.61 o
   1  12   0      729.72      873.46     95.35 o
   2  12   0      227.73      189.54     58.94 o
   3  12   0       52.09       73.60     49.89 o
   4  12   0        0.33       -5.60     68.16 o
   5  12   0      175.42      440.74     59.09 o
   6  12   0        0.81      -12.99     75.22 o
   0  13   0       47.27     -116.54     77.69 o
   1  13   0       12.64      -17.17     55.04 o
   2  13   0      124.31       86.36     66.28 o
   3  13   0       44.59       99.72     54.90 o
   2   0   1     2565.45     2404.28     89.29 o
   4   0   1     1746.95     1618.58     68.99 o
   6   0   1     4650.06     4597.88    114.95 o
   8   0   1      923.51     1000.58     36.30 o
  10   0   1     1181.26     1193.62     67.07 o
  12   0   1      357.68      303.31     37.45 o
  14   0   1      688.10      533.30    108.42 o
   1   1   1      134.98      182.02     19.07 o
   2   1   1     1577.20     1597.38     37.11 o
   3   1   1     2220.47     2276.93     46.16 o
   4   1   1      741.84      774.82     34.35 o
   5   1   1     3756.00     3639.17     62.95 o
   6   1   1      696.64      707.14     22.14 o
   7   1   1     1347.20     1399.78     31.70 o
   8   1   1      207.43      227.19     23.08 o
   9   1   1      234.95      220.94     18.76 o
  10   1   1      216.71      216.20     18.84 o
  11   1   1     1254.69     1208.16     57.45 o
  12   1   1      132.54      147.56     24.42 o
  13   1   1      122.42       47.80     50.67 o
  14   1   1       76.37       29.29     46.01 o
   1   2   1     3042.18     3150.58     70.43 o
   2   2   1     1450.81     1408.90     33.58 o
   3   2   1      333.25      318.34     20.54 o
   4   2   1     1255.52     1351.35     37.36 o
   5   2   1      374.55      332.99     23.38 o
   6   2   1     2883.79     2981.18     56.71 o
   7   2   1       71.26       70.62     13.92 o
   8   2   1      663.72      642.63     25.03 o
   9   2   1       69.01       52.06     16.40 o
  10   2   1      646.01      678.97     36.56 o
  11   2   1       39.11       64.30     22.36 o
  12   2   1      108.71       95.45     21.91 o
  13   2   1       50.92       20.02     23.97 o
  14   2   1      332.07      543.09    110.04 o
   1   3   1      500.82      611.97     29.00 o
   2   3   1      741.75      756.12     34.00 o
   3   3   1     2589.86     2784.92     61.86 o
   4   3   1      521.74      505.84     26.12 o
   5   3   1     1091.58     1103.96     35.74 o
   6   3   1      675.70      720.97     26.46 o
   7   3   1     1050.91     1068.53     48.31 o
   8   3   1       17.53       37.01     18.00 o
   9   3   1      600.89      590.12     26.65 o
  10   3   1      408.05      336.32     28.11 o
  11   3   1      198.88      172.50     18.76 o
  12   3   1       12.40      -53.75     71.69 o
  13   3   1      108.00       92.91     27.51 o
  14   3   1      148.36      161.42     52.11 o
   1   4   1      505.56      509.36     60.80 o
   2   4   1     2903.54     3052.02    122.83 o
   3   4   1     1458.83     1620.17     44.03 o
   4   4   1     1638.22     1725.50     47.89 o
   5   4   1       42.84       62.01     25.15 o
   6   4   1      508.81      443.08     29.02 o
   7   4   1       51.58       -4.59     18.57 o
   8   4   1       86.91       84.74     18.51 o
   9   4   1      139.93      172.00     24.02 o
  10   4   1       93.47      113.30     26.44 o
  11   4   1      165.55      184.57     40.47 o
  12   4   1       36.51       59.70     34.10 o
  13   4   1      131.19      101.59     83.61 o
  14   4   1      319.45      284.58     90.76 o
   1   5   1      345.16      315.91     36.01 o
   2   5   1      984.85      967.95     45.76 o
   3   5   1     1148.02     1230.51     65.99 o
   4   5   1      208.44      167.42     21.36 o
   5   5   1      317.45      309.42     25.67 o
   6   5   1       50.62        7.18     18.68 o
   7   5   1      120.79       70.12     23.49 o
   8   5   1      111.21       77.80     22.83 o
   9   5   1      141.64      107.32     25.59 o
  10   5   1      400.77      325.09     31.12 o
  11   5   1       20.75       37.95     32.14 o
  12   5   1       41.98       50.79     38.72 o
  13   5   1       92.58      -10.76     47.28 o
   1   6   1      638.39      552.65     42.25 o
   2   6   1     1514.14     1659.72     94.55 o
   3   6   1     2481.25     2596.37    124.60 o
   4   6   1      793.90      808.49     53.08 o
   5   6   1      497.21      491.00     34.92 o
   6   6   1      185.20      185.48     30.10 o
   7   6   1       45.00       14.14     21.41 o
   8   6   1      388.13      380.97     41.23 o
   9   6   1       82.04       24.85     29.47 o
  10   6   1       97.22      166.27     34.95 o
  11   6   1      126.36       37.05     45.99 o
  12   6   1       59.26        5.79    113.35 o
  13   6   1       16.06       10.67     37.89 o
   1   7   1      334.79      311.43     33.08 o
   2   7   1     1077.83     1195.83     75.03 o
   3   7   1       51.41       53.67     29.58 o
   4   7   1       35.96      111.98     30.59 o
   5   7   1       34.10       34.71     19.13 o
   6   7   1      638.35      632.14     37.87 o
   7   7   1      370.19      401.06     24.51 o
   8   7   1      129.35      193.13     23.29 o
   9   7   1      189.36      138.34     27.38 o
  10   7   1        8.09      -12.90     45.04 o
  11   7   1      105.99      117.16     61.97 o
  12   7   1       53.68      238.57     46.02 o
   1   8   1      474.40      491.74    191.82 o
   2   8   1      215.74      229.91     33.41 o
   3   8   1      264.74      150.66     29.94 o
   4   8   1      210.28      210.82     26.28 o
   5   8   1      465.09      409.43     42.86 o
   6   8   1      144.39      211.71     41.66 o
   7   8   1      237.90      212.62     32.84 o
   8   8   1       51.66       66.79     43.21 o
   9   8   1       81.16       99.29     35.72 o
  10   8   1       69.16       53.09     30.32 o
  11   8   1       99.39      109.15     56.83 o
   1   9   1       17.95       23.74     33.31 o
   2   9   1      338.58      372.49    120.17 o
   3   9   1       71.14       19.82     36.30 o
   4   9   1       27.33      -17.84     39.81 o
   5   9   1       65.80       22.78     52.55 o
   6   9   1      450.15      460.88     53.87 o
   7   9   1      209.96      280.39     45.65 o
   8   9   1      342.81      197.69    136.93 o
   9   9   1       85.99       77.94     46.33 o
  10   9   1      112.32      119.55    211.98 o
   1  10   1       24.81       42.19     56.90 o
   2  10   1       45.33       17.50     48.40 o
   3  10   1      215.67      482.50     77.01 o
   4  10   1       26.82      271.36     96.95 o
   5  10   1      206.70      173.14     41.95 o
   6  10   1       98.23       69.12     39.17 o
   7  10   1      246.10      298.05     48.73 o
   8  10   1       17.18       95.77     46.29 o
   9  10   1       20.80      -67.29     70.83 o
   1  11   1       85.37       53.95     47.37 o
   2  11   1       16.99       41.28     54.86 o
   3  11   1       57.24      225.75     72.88 o
   4  11   1        6.31      180.98     48.73 o
   5  11   1       10.67       17.18     35.32 o
   6  11   1      268.09      160.03     93.94 o
   7  11   1       39.11       90.09     40.23 o
   8  11   1       15.10       97.19     47.37 o
   1  12   1       21.95      -56.51     53.50 o
   2  12   1       25.69       74.49    100.29 o
   3  12   1       17.17      -66.12     44.08 o
   4  12   1       45.69       33.73     70.42 o
   5  12   1       35.71       55.91     50.02 o
   6  12   1       25.91       76.31     82.73 o
   1  13   1        3.35      -60.23     46.26 o
   2  13   1       60.58      140.19     91.93 o
   3  13   1       25.22       18.32     62.47 o
   0   0   2     3281.79     3280.33    256.49 o
   2   0   2     3160.55     2874.38    102.03 o
   4   0   2     1637.95     1493.45     44.88 o
   6   0   2      113.39      141.89     21.50 o
   8   0   2     1298.73     1343.39     54.07 o
  10   0   2      155.17      196.38     60.19 o
  12   0   2      315.54      391.07     54.12 o
   0   1   2     6383.33     6158.86    150.62 o
   1   1   2     9434.90     9492.74    168.69 o
   2   1   2     1546.05     1445.37     36.72 o
   3   1   2      438.71      438.26     21.91 o
   4   1   2      867.04      805.38     26.80 o
   5   1   2     1217.55     1142.74     40.86 o
   6   1   2      188.90      191.10     28.16 o
   7   1   2      135.46      147.19     21.57 o
   8   1   2      138.29      142.55     17.70 o
   9   1   2      638.73      623.01     32.96 o
  10   1   2      340.03      346.26     33.53 o
  11   1   2      252.88      247.42     32.46 o
  12   1   2      247.42      217.08     40.41 o
  13   1   2      210.41      172.73     33.02 o
  14   1   2       41.09       19.16     50.56 o
   0   2   2    31714.43    33367.97    794.64 o
   1   2   2    11329.35    11737.05    205.38 o
   2   2   2      995.86     1106.23     31.01 o
   3   2   2       31.62       13.13     15.13 o
   4   2   2       47.14       34.82     19.05 o
   5   2   2      149.41       93.72     17.13 o
   6   2   2      570.14      555.33     22.13 o
   7   2   2      558.35      568.23     34.12 o
   8   2   2      585.89      538.13     31.45 o
   9   2   2      120.31      126.37     18.94 o
  10   2   2      261.11      277.69     23.01 o
  11   2   2       86.47      146.43     34.20 o
  12   2   2      138.46      232.69     47.52 o
  13   2   2       64.72       70.89     73.88 o
  14   2   2       33.84      -39.81     76.54 o
   0   3   2      755.68      707.23     59.90 o
   1   3   2       13.61      -23.18     15.45 o
   2   3   2      549.80      588.49     24.32 o
   3   3   2      111.21      126.56     19.19 o
   4   3   2      395.58      397.10     25.44 o
   5   3   2       87.35       81.17     46.76 o
   6   3   2      373.96      378.83     31.13 o
   7   3   2      739.88      678.21     32.52 o
   8   3   2       12.76       29.62     31.04 o
   9   3   2      562.26      567.35     32.84 o
  10   3   2      206.38      159.09     26.77 o
  11   3   2      469.90      379.21     44.50 o
  12   3   2       37.28       79.07     30.32 o
  13   3   2      317.30      313.83    125.37 o
  14   3   2       82.40       40.77     45.81 o
   0   4   2     1636.68     1929.60    107.66 o
   1   4   2      211.62      224.31     24.08 o
   2   4   2      144.82      110.43     17.04 o
   3   4   2      550.14      631.43     25.64 o
   4   4   2      331.67      257.89     28.27 o
   5   4   2      943.67     1024.35     35.90 o
   6   4   2      127.92      135.05     22.05 o
   7   4   2        5.32       11.79     21.21 o
   8   4   2     1665.18     1713.33     69.11 o
   9   4   2      559.17      513.57     39.32 o
  10   4   2       44.83       14.79     25.48 o
  11   4   2        7.83       -3.50     26.44 o
  12   4   2      158.72      124.30     24.76 o
  13   4   2       78.07      210.59     66.09 o
   0   5   2     1350.25     1417.09     81.00 o
   1   5   2      694.13      745.46     43.06 o
   2   5   2      166.40      196.79     20.99 o
   3   5   2       51.93       54.68     20.63 o
   4   5   2       37.52       26.77     17.79 o
   5   5   2      117.75      104.05     24.31 o
   6   5   2      129.71      163.71     19.64 o
   7   5   2      361.50      250.17     23.32 o
   8   5   2     1240.63     1242.65     53.45 o
   9   5   2      438.78      458.86     33.71 o
  10   5   2      242.98      233.57     40.83 o
  11   5   2      189.88      187.74     36.23 o
  12   5   2        6.93       37.23     38.09 o
  13   5   2      255.45      290.19     81.19 o
   0   6   2      388.51      353.37     40.59 o
   1   6   2      210.82      154.95     19.58 o
   2   6   2       54.56       17.04     41.54 o
   3   6   2       12.38       10.07     23.48 o
   4   6   2      325.66      288.83     27.12 o
   5   6   2      167.18      153.42     22.72 o
   6   6   2      113.04       84.12     32.75 o
   7   6   2      416.55      408.09     25.60 o
   8   6   2      180.75      145.41     24.68 o
   9   6   2      260.36      264.18     28.18 o
  10   6   2       22.65       32.95     24.35 o
  11   6   2      288.30      290.50     34.46 o
  12   6   2      205.18      197.86     56.13 o
  13   6   2       82.97       83.83     42.58 o
   0   7   2     1240.90     1070.85    119.59 o
   1   7   2      222.07      217.71     23.16 o
   2   7   2      120.42      111.54     15.19 o
   3   7   2       10.04       -3.25     23.03 o
   4   7   2      299.44      315.58     61.85 o
   5   7   2      183.92      190.26     31.66 o
   6   7   2      381.03      328.43     33.50 o
   7   7   2      195.15      169.89     21.70 o
   8   7   2      268.60      322.29     33.01 o
   9   7   2      311.35      420.72     56.35 o
  10   7   2       19.73       41.74     25.03 o
  11   7   2       14.46       49.53     32.59 o
  12   7   2      213.55      217.99     48.72 o
   0   8   2      200.61      211.94     42.94 o
   1   8   2      581.08      590.58     34.34 o
   2   8   2       23.69       40.93     12.79 o
   3   8   2      161.37      154.87     36.20 o
   4   8   2      293.35      315.12     47.20 o
   5   8   2       51.05       82.12     26.36 o
   6   8   2       56.17       78.67     43.41 o
   7   8   2      128.12      126.03     46.87 o
   8   8   2      234.65      297.85     59.80 o
   9   8   2      367.68      438.49     72.13 o
  10   8   2       87.27       20.92     44.05 o
  11   8   2       26.88      -24.17     29.26 o
   0   9   2      189.72      146.58     43.79 o
   1   9   2       86.97       53.23     19.56 o
   2   9   2       33.98       85.65     26.79 o
   3   9   2      100.52       14.54     49.02 o
   4   9   2       13.38       28.82     43.20 o
   5   9   2       82.28       -2.44     36.85 o
   6   9   2      107.62       59.89     35.74 o
   7   9   2       97.22       62.24     36.52 o
   8   9   2      427.51      414.98     58.12 o
   9   9   2        1.67      -32.54     45.11 o
  10   9   2       13.27       21.55     57.92 o
   0  10   2      491.55      620.35    121.06 o
   1  10   2      404.92      451.54     34.61 o
   2  10   2      347.85      401.07     82.44 o
   3  10   2       40.27       65.74     37.20 o
   4  10   2       42.93      123.34     67.59 o
   5  10   2      239.25      255.79     42.95 o
   6  10   2       55.44       65.74     32.86 o
   7  10   2       65.81       21.93     62.34 o
   8  10   2        0.50      -32.72     47.54 o
   9  10   2       49.49      186.04     74.78 o
   0  11   2      690.72      947.12    160.57 o
   1  11   2        7.16       12.67     35.29 o
   2  11   2       68.29        4.93     69.91 o
   3  11   2       67.69       61.21     77.42 o
   4  11   2      151.47      192.66     51.53 o
   5  11   2       25.29       82.42     58.51 o
   6  11   2       29.91       40.70     32.75 o
   7  11   2       47.64       17.96     39.83 o
   0  12   2       96.01      113.98     27.02 o
   1  12   2       43.18      181.94     81.56 o
   2  12   2        4.18      -61.66     50.58 o
   3  12   2      118.67      371.94     97.50 o
   4  12   2       28.96      102.07     94.92 o
   5  12   2       18.23       68.69     35.27 o
   0  13   2       90.75       83.25     75.05 o
   1  13   2        1.73       25.27     51.72 o
   2   0   3      187.83      148.55     22.41 o
   4   0   3       71.15       88.44     39.54 o
   6   0   3     2480.58     2596.09     85.99 o
   8   0   3      284.93      331.06     35.45 o
  10   0   3      287.69      341.76     56.80 o
  12   0   3       45.79       25.94     26.74 o
  14   0   3      178.02      306.63     66.87 o
   1   1   3      345.34      319.38     19.55 o
   2   1   3      874.36      923.36     28.31 o
   3   1   3     1327.95     1260.54     66.97 o
   4   1   3      916.68     1041.51     36.39 o
   5   1   3     1156.19     1177.38     27.62 o
   6   1   3     1051.88     1049.26     30.86 o
   7   1   3      708.30      729.16     26.00 o
   8   1   3        4.21      -14.70     17.45 o
   9   1   3      221.90      253.84     23.52 o
  10   1   3      745.00      766.33     40.49 o
  11   1   3      136.93      164.33     47.44 o
  12   1   3       15.14        2.91     21.30 o
  13   1   3      239.69      214.45     48.54 o
  14   1   3        5.31       90.55     38.04 o
   1   2   3      440.79      450.06     22.65 o
   2   2   3     2135.24     2176.10     54.30 o
   3   2   3      935.29      932.78     28.31 o
   4   2   3      769.51      789.40     24.46 o
   5   2   3      187.69      191.95     20.45 o
   6   2   3      869.27      901.16     61.43 o
   7   2   3      186.11      187.32     19.55 o
   8   2   3      105.71       45.74     21.99 o
   9   2   3      421.86      453.64     25.83 o
  10   2   3       78.88      148.10     26.34 o
  11   2   3      422.65      406.92     32.40 o
  12   2   3      185.29      150.73     26.94 o
  13   2   3       34.64        9.21     39.57 o
  14   2   3      446.49      477.92     92.10 o
   1   3   3     2229.86     2187.29     55.05 o
   2   3   3      359.72      328.32     19.64 o
   3   3   3      472.03      502.65     23.24 o
   4   3   3      416.42      395.30     22.65 o
   5   3   3      754.39      767.63     34.77 o
   6   3   3      342.04      325.24     18.42 o
   7   3   3      166.33      224.53     17.53 o
   8   3   3       54.71       67.63     26.97 o
   9   3   3      148.00      164.26     30.84 o
  10   3   3      259.06      296.40     33.22 o
  11   3   3      716.99      824.90     56.75 o
  12   3   3       32.15      146.02     47.32 o
  13   3   3       59.19       -4.71     58.09 o
   1   4   3      865.81      965.74     34.13 o
   2   4   3     1754.61     1808.57     57.04 o
   3   4   3      928.06      961.42     37.87 o
   4   4   3      222.28      186.92     21.99 o
   5   4   3     1394.22     1398.67     39.53 o
   6   4   3      779.22      716.32     40.79 o
   7   4   3      105.13       97.50     24.27 o
   8   4   3      333.68      328.10     20.14 o
   9   4   3      284.96      279.76     21.64 o
  10   4   3      195.04      153.62     26.80 o
  11   4   3      118.77       94.26     73.79 o
  12   4   3      218.73      131.10     43.68 o
  13   4   3       25.05       19.32     47.53 o
   1   5   3      502.49      505.94     28.22 o
   2   5   3      654.81      660.14     32.10 o
   3   5   3      652.42      628.16     27.48 o
   4   5   3       92.73      117.42     21.66 o
   5   5   3      212.87      205.75     19.77 o
   6   5   3      978.36      982.44     37.93 o
   7   5   3      306.85      269.97     21.92 o
   8   5   3      439.36      463.91     24.46 o
   9   5   3       14.90       45.22     18.23 o
  10   5   3       37.77       52.50     18.40 o
  11   5   3       59.54       36.16     24.06 o
  12   5   3       52.43       55.42     34.80 o
  13   5   3       63.25      193.49    115.69 o
   1   6   3      208.50      268.13     20.74 o
   2   6   3      262.95      271.42     20.73 o
   3   6   3       24.38       28.19     21.08 o
   4   6   3       50.98       68.37     18.59 o
   5   6   3      225.31      255.08     20.62 o
   6   6   3      510.78      533.71     26.04 o
   7   6   3       71.28       65.68     23.67 o
   8   6   3       26.58       41.84     19.48 o
   9   6   3      139.63      113.84     23.89 o
  10   6   3       62.76       36.45     19.16 o
  11   6   3      125.93      178.74     32.05 o
  12   6   3        5.16      -30.57     38.24 o
   1   7   3       60.45       29.68     17.41 o
   2   7   3      409.25      427.23     33.87 o
   3   7   3      325.46      266.65     28.74 o
   4   7   3        8.32       72.39     25.58 o
   5   7   3      183.18      194.70     35.91 o
   6   7   3      216.33      213.11     33.07 o
   7   7   3      570.00      576.95     36.97 o
   8   7   3       25.21        9.12     26.38 o
   9   7   3       71.40       52.17     25.84 o
  10   7   3      109.84      182.53     45.92 o
  11   7   3       71.07      110.08     37.83 o
   1   8   3      109.08       69.46     20.76 o
   2   8   3      286.23      267.16     24.50 o
   3   8   3      473.27      370.47     43.50 o
   4   8   3      340.42      294.81     40.52 o
   5   8   3      238.39      195.92     25.78 o
   6   8   3      141.60      158.14     50.69 o
   7   8   3      111.06      143.59     30.04 o
   8   8   3       29.22       19.75     25.39 o
   9   8   3       25.98        8.10     30.41 o
  10   8   3      163.92      170.66     37.76 o
  11   8   3      110.34      189.20     47.57 o
   1   9   3      287.04      317.69     46.99 o
   2   9   3       91.34       66.87     45.69 o
   3   9   3       19.89      -26.18     26.28 o
   4   9   3       28.63       45.85     44.31 o
   5   9   3       46.12       55.41     48.19 o
   6   9   3      280.35      367.07     69.25 o
   7   9   3       66.53       40.03     30.19 o
   8   9   3       31.35       88.23     52.73 o
   9   9   3       19.45      -15.74     46.83 o
  10   9   3      147.04      217.74     68.32 o
   1  10   3       55.69       85.32     26.11 o
   2  10   3       38.27       41.25     39.83 o
   3  10   3      248.78      257.53     77.42 o
   4  10   3       24.04       24.43     35.40 o
   5  10   3       29.89      111.39     68.67 o
   6  10   3        4.60       34.70     38.89 o
   7  10   3      123.81      114.08     67.94 o
   8  10   3       38.79       63.93     44.28 o
   1  11   3        7.79        3.50     54.01 o
   2  11   3      115.72      250.75     48.09 o
   3  11   3       31.67      -26.80     54.69 o
   4  11   3       44.29      -54.84     49.49 o
   5  11   3        8.16       33.58     45.43 o
   6  11   3      158.92      274.50     49.24 o
   7  11   3       27.30       -0.47     55.78 o
   1  12   3       52.76       68.54     44.85 o
   3  12   3       44.13       -4.58     67.06 o
   4  12   3        0.91       18.15     79.07 o
   0   0   4     1402.47     1360.36     74.72 o
   2   0   4      240.46      242.68     30.33 o
   4   0   4      112.78      109.94     26.90 o
   6   0   4      298.94      295.24     22.48 o
   8   0   4      843.60      873.75     48.30 o
  10   0   4      655.92      571.86     56.27 o
  12   0   4       82.75      112.04     71.15 o
   0   1   4      239.83      260.85     20.94 o
   1   1   4      220.99      203.98     17.71 o
   2   1   4      331.80      349.42     23.71 o
   3   1   4      298.59      255.93     10.56 o
   4   1   4      468.86      580.16     56.75 o
   5   1   4      475.48      477.78     38.87 o
   6   1   4      106.70       81.04     16.92 o
   7   1   4      200.40      191.71     28.63 o
   8   1   4       19.19        9.12     14.68 o
   9   1   4      338.99      354.73     25.58 o
  10   1   4      185.37      171.30     22.62 o
  11   1   4       23.32       54.56     18.15 o
  12   1   4      248.65      313.55     55.00 o
  13   1   4      163.39      222.31     48.63 o
   0   2   4      509.81      396.94     21.88 o
   1   2   4      960.03      955.61     33.85 o
   2   2   4      757.40      734.18     31.46 o
   3   2   4      337.70      331.51     29.03 o
   4   2   4      407.04      420.16     24.48 o
   5   2   4      124.34       72.55     18.77 o
   6   2   4       97.97       95.18     16.97 o
   7   2   4       14.59       27.26     17.44 o
   8   2   4     1196.98     1314.84     45.77 o
   9   2   4      307.61      273.86     34.43 o
  10   2   4        7.00       23.19     24.28 o
  11   2   4        8.63        5.50     60.16 o
  12   2   4      315.67      264.75     55.95 o
  13   2   4       73.61      142.10    140.90 o
   0   3   4     4469.79     4563.62    156.29 o
   1   3   4     2489.58     2743.70     78.18 o
   2   3   4      418.33      361.09     23.41 o
   3   3   4      139.76      117.16     14.44 o
   4   3   4      127.10      119.60     15.09 o
   5   3   4      108.72       86.98     16.92 o
   6   3   4      136.99      115.40     20.79 o
   7   3   4      148.58      170.20     20.71 o
   8   3   4      851.81      784.12     32.05 o
   9   3   4     1044.64     1003.20     43.85 o
  10   3   4       59.96       67.98     26.05 o
  11   3   4       46.71      -47.16     47.94 o
  12   3   4       46.12       12.51     57.92 o
  13   3   4      139.20       73.49     59.75 o
   0   4   4     5521.67     5942.65    272.84 o
   1   4   4     1185.01     1165.34     39.39 o
   2   4   4      784.00      759.95     27.85 o
   3   4   4       12.13        1.90     19.22 o
   4   4   4      262.86      249.68     19.49 o
   5   4   4      218.20      203.66     18.03 o
   6   4   4       41.68       39.43     14.18 o
   7   4   4       85.48      105.84     23.33 o
   8   4   4      664.63      637.17     34.31 o
   9   4   4       83.51       38.70     31.38 o
  10   4   4       56.58       -2.67     23.56 o
  11   4   4       98.02      160.49     36.91 o
  12   4   4      230.00      201.62     42.00 o
   0   5   4      691.66      791.41     46.82 o
   1   5   4      333.01      333.30     23.67 o
   2   5   4       13.07       47.88     16.90 o
   3   5   4        2.52       10.04     16.01 o
   4   5   4      372.18      332.90     27.67 o
   5   5   4      558.85      563.18     26.46 o
   6   5   4      339.32      338.05     27.49 o
   7   5   4      527.46      483.33     29.59 o
   8   5   4       30.52        6.28     18.82 o
   9   5   4       73.00       78.88     19.01 o
  10   5   4      177.29      116.14     37.66 o
  11   5   4       79.54      233.08     37.07 o
  12   5   4      125.78      259.66     37.31 o
   0   6   4      721.11      713.66     40.41 o
   1   6   4      312.69      317.42     20.90 o
   2   6   4      123.32      117.19     19.00 o
   3   6   4      185.64      172.75     19.57 o
   4   6   4      662.69      620.79     41.40 o
   5   6   4      179.52      136.30     31.45 o
   6   6   4      114.32       48.14     25.69 o
   7   6   4        7.15       19.02     26.04 o
   8   6   4      169.52      192.34     32.82 o
   9   6   4       42.99       70.06     19.94 o
  10   6   4        6.50      102.22     32.45 o
   0   7   4      465.95      414.63     29.07 o
   1   7   4       92.38       69.15     16.96 o
   2   7   4      151.88      149.57     48.45 o
   3   7   4      196.82      185.08     23.66 o
   4   7   4       37.57       44.61     24.04 o
   5   7   4       38.89       33.56     23.98 o
   6   7   4       17.13       55.73     34.15 o
   7   7   4       10.64      -10.99     24.65 o
   8   7   4      301.19      277.04     35.68 o
   9   7   4       22.87      105.40     84.86 o
  10   7   4       58.01       69.81     30.92 o
  11   7   4       82.74       83.10     48.61 o
   0   8   4      494.47      450.47     40.84 o
   1   8   4      523.96      394.17     37.07 o
   2   8   4       87.29       83.87     20.71 o
   3   8   4       30.55        3.14     20.85 o
   4   8   4       18.48       66.13     23.92 o
   5   8   4       29.78        6.13     21.31 o
   6   8   4       22.18      -15.95     26.89 o
   7   8   4       51.23       40.80     23.26 o
   8   8   4        4.30       27.81     34.43 o
   9   8   4      215.93      209.19     35.08 o
  10   8   4       20.73        6.15     59.68 o
   0   9   4      699.48      746.53     46.76 o
   1   9   4      118.78       95.42     23.61 o
   2   9   4       96.21       73.34     19.68 o
   3   9   4       46.33        5.82     30.55 o
   4   9   4       82.90      173.49     29.70 o
   5   9   4        7.39       91.83     28.70 o
   6   9   4       54.93       46.25     67.23 o
   7   9   4       76.48      108.51    100.02 o
   8   9   4      154.82      189.12     45.84 o
   9   9   4       27.67       20.02     40.48 o
   0  10   4        0.58       27.28     27.70 o
   1  10   4       69.27       47.68     26.86 o
   2  10   4       73.18       63.56     50.44 o
   3  10   4       59.00       18.44     37.11 o
   4  10   4       21.65       74.03     44.26 o
   5  10   4       10.60       49.88     72.25 o
   6  10   4       30.21      171.28    166.01 o
   7  10   4      228.60      287.71     54.29 o
   1  11   4       12.84       14.35     24.00 o
   2  11   4       16.91       -6.38     52.91 o
   3  11   4       18.88       96.27     53.33 o
   4  11   4      218.42      227.70     58.25 o
   5  11   4       61.57      181.23     41.54 o
   0  12   4        3.11      -68.64     62.77 o
   1  12   4       55.35      106.50     82.98 o
   2  12   4       19.25      127.19     33.92 o
   2   0   5     1861.82     1960.97     84.10 o
   4   0   5      505.66      475.40     35.92 o
   6   0   5       63.77       28.47     71.18 o
   8   0   5      351.81      324.27     41.19 o
  10   0   5      585.57      591.68     56.68 o
   1   1   5      283.15      237.10     13.63 o
   2   1   5      674.70      668.81     27.39 o
   3   1   5      567.67      557.09     24.91 o
   4   1   5      264.74      276.59     20.60 o
   5   1   5      186.41      168.38     21.18 o
   6   1   5       43.65       42.57     22.35 o
   7   1   5      156.72      139.42     22.17 o
   8   1   5      172.76      184.89     26.98 o
   9   1   5      106.96       64.14     21.25 o
  10   1   5       22.02       -6.68     19.81 o
  11   1   5      147.12      150.53     52.60 o
  12   1   5       19.33       26.08     54.77 o
   1   2   5      244.42      215.17     14.91 o
   2   2   5      464.90      312.03     36.76 o
   3   2   5      144.39       80.95     12.12 o
   4   2   5       30.73       29.84     13.29 o
   5   2   5      263.95      204.19     14.60 o
   6   2   5      955.05      993.58     42.58 o
   7   2   5      129.62       70.11     28.99 o
   8   2   5      121.04       77.40     19.23 o
   9   2   5      160.99      119.10     27.76 o
  10   2   5       47.44       36.96     22.52 o
  11   2   5      192.94      149.71     87.34 o
  12   2   5      111.15      151.41     52.83 o
   1   3   5      119.86       86.52     11.81 o
   2   3   5      652.52      581.98     30.58 o
   3   3   5      662.46      638.51     32.28 o
   4   3   5       65.69       40.25     20.22 o
   5   3   5      405.37      349.68     40.26 o
   6   3   5      688.46      620.95     33.28 o
   7   3   5      387.66      410.71     21.28 o
   8   3   5       81.01       81.97     23.46 o
   9   3   5        2.92       19.73     25.47 o
  10   3   5       62.90       92.68     29.17 o
  11   3   5      140.25      156.02     34.93 o
  12   3   5      103.75       77.18     40.07 o
   1   4   5      169.10      187.61     28.37 o
   2   4   5      411.23      406.59     19.73 o
   3   4   5      350.22      388.48     21.27 o
   4   4   5        2.82       11.67     17.08 o
   5   4   5      324.64      331.95     25.68 o
   6   4   5      279.40      241.15     25.43 o
   7   4   5      211.24      196.00     22.20 o
   8   4   5       32.17       11.23     22.89 o
   9   4   5       11.70      -14.84     24.26 o
  10   4   5      442.10      585.28     62.79 o
  11   4   5      100.19       60.85     37.88 o
   1   5   5      706.27      631.64     26.36 o
   2   5   5       55.40       54.28     13.76 o
   3   5   5      123.63       99.82     21.30 o
   4   5   5       93.72      154.24     20.39 o
   5   5   5      323.97      306.93     22.65 o
   6   5   5      220.50      213.11     23.54 o
   7   5   5      555.66      542.44     27.81 o
   8   5   5       10.37      -18.14     18.87 o
   9   5   5       74.42       36.62     32.04 o
  10   5   5      210.97      339.29     47.49 o
  11   5   5      208.42      261.24     39.32 o
   1   6   5      150.61      141.39     17.00 o
   2   6   5      127.11       86.60     20.53 o
   3   6   5        6.76       40.55     19.96 o
   4   6   5      260.03      198.35     19.87 o
   5   6   5      215.75      190.48     22.43 o
   6   6   5      614.01      593.63     51.72 o
   7   6   5      100.24       87.28     20.54 o
   8   6   5       47.36       97.37     36.04 o
   9   6   5       13.37       -9.72     35.34 o
  10   6   5      115.33      179.04     43.20 o
   1   7   5      126.69      130.00     24.21 o
   2   7   5       87.77       95.28     18.94 o
   3   7   5       28.82      111.45     27.51 o
   4   7   5       30.38       58.60     19.62 o
   5   7   5      110.63       77.06     20.49 o
   6   7   5      276.14      250.80     26.12 o
   7   7   5       35.22       10.13     20.01 o
   8   7   5       61.13       41.90     43.18 o
   9   7   5      144.07      279.22     43.75 o
  10   7   5       45.14       67.53     28.34 o
   1   8   5        5.33       38.86     20.62 o
   2   8   5       64.03       49.94     19.39 o
   3   8   5      103.03      140.50     45.35 o
   4   8   5      126.02      127.45     24.34 o
   5   8   5       76.79       51.10     21.89 o
   6   8   5       84.47       56.35     38.55 o
   7   8   5        7.11       20.90     36.13 o
   8   8   5       28.61       -0.85     30.39 o
   9   8   5       23.71       -9.01     35.19 o
   1   9   5       19.36       73.43     30.31 o
   2   9   5      174.25      166.84     30.23 o
   3   9   5       25.08      -14.43     20.74 o
   4   9   5       29.81       22.67     28.63 o
   5   9   5       21.95      -45.14     51.68 o
   6   9   5       50.25       58.73     49.05 o
   7   9   5       72.15       62.92     42.78 o
   1  10   5      136.43      120.99     28.97 o
   2  10   5       25.04       15.71     30.21 o
   3  10   5      111.60       91.66     38.40 o
   4  10   5       57.76       18.23     44.09 o
   5  10   5       46.86       73.02     43.82 o
   6  10   5       18.92       39.67     44.37 o
   1  11   5       14.67      -41.52     27.68 o
   2  11   5      110.93      240.13     68.33 o
   3  11   5       21.49       81.38     33.30 o
   0   0   6      502.85      475.08     37.77 o
   2   0   6      150.84      154.19     22.94 o
   4   0   6      699.14      773.42     42.78 o
   6   0   6       81.12       50.65     24.53 o
   8   0   6      826.35      907.66     77.20 o
  10   0   6       16.87      177.58     46.22 o
   0   1   6      337.67      339.01     18.17 o
   1   1   6      237.03      188.39     23.15 o
   2   1   6       27.62       37.31     15.73 o
   3   1   6       75.73       63.71     15.56 o
   4   1   6       34.49       52.37     24.44 o
   5   1   6        1.77        8.34     33.93 o
   6   1   6       12.78       -6.00     26.95 o
   7   1   6      412.73      387.47     30.28 o
   8   1   6      230.16      221.96     85.11 o
   9   1   6      517.09      526.91     80.78 o
  10   1   6       44.39       59.62     50.56 o
  11   1   6       43.97       94.85     49.55 o
   0   2   6      749.95      705.47     30.42 o
   1   2   6       27.49       13.29     11.16 o
   2   2   6       29.27       72.26     23.78 o
   3   2   6        3.05      -24.20     16.13 o
   4   2   6      105.08      162.82     23.23 o
   5   2   6       66.73       55.97     19.41 o
   6   2   6       44.81       35.37     31.42 o
   7   2   6      112.34      108.01     28.42 o
   8   2   6      563.23      714.05     38.15 o
   9   2   6       23.70      -19.88     26.62 o
  10   2   6      165.98       74.16     41.66 o
  11   2   6      249.88      297.24     44.35 o
   0   3   6       81.25      110.23     23.59 o
   1   3   6      403.35      408.27     25.59 o
   2   3   6       67.13      100.44      8.68 o
   3   3   6       86.93       62.84     12.68 o
   4   3   6      146.82      120.30     19.17 o
   5   3   6      600.42      670.40     24.45 o
   6   3   6      111.95      143.90     31.25 o
   7   3   6      116.05       95.73     12.86 o
   8   3   6       78.35       94.91     24.43 o
   9   3   6       86.32      115.26     39.46 o
  10   3   6      110.31      118.65     42.13 o
  11   3   6       24.19       66.21     32.31 o
   0   4   6      392.56      319.66     23.65 o
   1   4   6      480.86      462.48     21.44 o
   2   4   6      129.65      115.03     12.81 o
   3   4   6       63.75       51.35     17.32 o
   4   4   6      465.25      406.88     52.75 o
   5   4   6      108.77       85.68     21.45 o
   6   4   6       83.45       78.85     35.25 o
   7   4   6        3.55      -14.22     25.32 o
   8   4   6      136.08      121.40     35.26 o
   9   4   6       66.43       85.65     39.61 o
  10   4   6        8.75       44.54     46.12 o
   0   5   6     1246.86     1101.13     68.43 o
   1   5   6      750.87      650.80     30.98 o
   2   5   6      372.44      332.86     21.21 o
   3   5   6      129.03       96.41     26.06 o
   4   5   6       31.73       20.28     22.01 o
   5   5   6       65.52      100.49     19.76 o
   6   5   6       24.63       46.03     18.38 o
   7   5   6       16.96       18.20     24.92 o
   8   5   6       94.50       84.58     36.60 o
   9   5   6      104.32      104.82     33.96 o
  10   5   6       76.05       85.11     36.49 o
   0   6   6     1280.48     1255.76     80.58 o
   1   6   6      269.23      208.61     23.04 o
   2   6   6      313.87      270.62     24.40 o
   3   6   6        8.43       -4.16     20.70 o
   4   6   6       15.58       34.94     16.39 o
   5   6   6      105.55       99.04     21.92 o
   6   6   6        4.97       -3.47     23.87 o
   7   6   6      154.12      139.09     28.21 o
   8   6   6       79.62       87.42     32.46 o
   9   6   6       32.92        9.55     28.39 o
   0   7   6      467.55      390.02     40.65 o
   1   7   6      338.60      275.12     32.00 o
   2   7   6       20.69       38.57     18.88 o
   3   7   6       50.07       47.09     18.15 o
   4   7   6      232.72      197.20     31.57 o
   5   7   6       33.13       72.02     34.91 o
   6   7   6       95.15       39.17     31.76 o
   7   7   6       65.37       83.29     44.22 o
   8   7   6       52.57       43.32     29.53 o
   0   8   6       22.96       -7.87     25.40 o
   1   8   6       72.67       30.42     22.45 o
   2   8   6       89.83       95.36     20.21 o
   3   8   6       49.15       54.14     28.26 o
   4   8   6       37.09      110.65     72.54 o
   5   8   6       43.60       -4.98     29.57 o
   6   8   6       15.03       36.72     57.65 o
   7   8   6       14.20       60.97     48.17 o
   0   9   6      126.87       64.09     56.19 o
   1   9   6        7.05      -13.37     25.32 o
   2   9   6        5.21      -20.51     39.46 o
   3   9   6       87.15       64.68     30.80 o
   4   9   6       53.48      119.25     32.47 o
   5   9   6       81.88       61.78     30.20 o
   6   9   6        7.99      -20.13     48.55 o
   0  10   6       28.12       -2.20     57.09 o
   1  10   6       28.15       89.18     27.80 o
   2  10   6        1.56      -25.48     32.03 o
   3  10   6       27.03       68.44     38.71 o
   2   0   7      581.09      559.55    112.86 o
   4   0   7       51.35       37.40     27.21 o
   6   0   7      250.80      238.35     35.69 o
   8   0   7       30.36       87.45     35.62 o
  10   0   7      331.17      298.97     60.23 o
   1   1   7      370.11      323.32     18.55 o
   2   1   7       81.32       81.81     25.01 o
   3   1   7      460.49      498.37     36.55 o
   4   1   7       49.76       70.43     20.36 o
   5   1   7       51.87       53.31     35.27 o
   6   1   7       79.28       72.58     23.24 o
   7   1   7      303.08      350.60     26.52 o
   8   1   7       22.20       -0.52     52.34 o
   9   1   7       66.08       75.31     33.38 o
  10   1   7       22.98       70.79     85.78 o
   1   2   7       26.06       10.77     27.47 o
   2   2   7      310.35      378.13     39.80 o
   3   2   7      181.90      218.22     25.14 o
   4   2   7       10.56      -19.49     16.05 o
   5   2   7      203.11      300.90     44.35 o
   6   2   7      155.94      185.12     43.04 o
   7   2   7       98.65      174.47     29.92 o
   8   2   7       27.42      151.30    102.52 o
   9   2   7      156.78      199.40     81.68 o
  10   2   7       77.57       73.71     46.16 o
   1   3   7       54.17       29.85     24.46 o
   2   3   7      126.61       91.00     16.55 o
   3   3   7      196.11      171.85     21.68 o
   4   3   7        2.61       16.60     16.58 o
   5   3   7      119.66      112.37     22.16 o
   6   3   7       55.90       94.22     23.57 o
   7   3   7      318.79      402.42     47.29 o
   8   3   7       32.62      -61.84     41.22 o
   9   3   7       25.51       59.70     54.53 o
   1   4   7       88.82      151.67     19.79 o
   2   4   7       67.85       52.63     10.01 o
   3   4   7       11.83       75.37     28.19 o
   4   4   7       24.54       17.46     26.92 o
   5   4   7       54.38       61.74     25.33 o
   6   4   7      708.74      569.28     78.61 o
   7   4   7       16.21       77.93     42.10 o
   8   4   7       61.94       37.72     29.54 o
   9   4   7        8.73      -11.96     31.19 o
   1   5   7        0.16       35.46     19.64 o
   2   5   7       51.67       10.63     17.83 o
   3   5   7        6.65       29.54     17.28 o
   4   5   7       32.68       -0.69     19.12 o
   5   5   7      171.91      200.75     19.17 o
   6   5   7      149.67      167.82     29.12 o
   7   5   7       53.70      106.06     23.04 o
   8   5   7       31.89       78.59     37.74 o
   1   6   7      178.20      140.23     15.05 o
   2   6   7      159.22      176.25     41.76 o
   3   6   7      178.64      181.26     22.36 o
   4   6   7       17.07       70.39     39.51 o
   5   6   7       54.83       55.95     30.07 o
   6   6   7       12.66       -9.22     37.14 o
   7   6   7       60.08      103.39     47.98 o
   1   7   7       59.10       60.42     21.74 o
   2   7   7       73.09       78.19     20.93 o
   3   7   7       58.50       46.37     29.68 o
   4   7   7       11.60       14.64     33.67 o
   5   7   7       38.97      -18.30     38.04 o
   6   7   7      104.55       69.13     61.06 o
   1   8   7       32.19       27.55     21.92 o
   2   8   7       34.59      104.69     50.06 o
   3   8   7       25.78        4.29     37.51 o
   4   8   7       46.48       25.12     28.33 o
   5   8   7      106.53      129.17     31.12 o
   1   9   7       10.54       48.93     94.16 o
   2   9   7       76.16       66.50     47.09 o
   2   0   8        1.51        2.36     25.25 o
   4   0   8      109.84      299.98    100.72 o
   8   0   8      548.40      735.24     73.05 o
   0   1   8      167.62      423.32    115.33 o
   1   1   8      180.90      131.96     24.33 o
   2   1   8       40.26       62.88    196.87 o
   3   1   8       64.35      114.03     17.78 o
   4   1   8       14.63      -22.39     32.25 o
   5   1   8      186.92      213.81     42.67 o
   6   1   8       52.56       67.13     34.33 o
   7   1   8      178.51      240.48     33.79 o
   8   1   8       23.39       53.09     30.07 o
   0   2   8      197.87      398.50     94.82 o
   1   2   8       32.84       34.85     13.23 o
   2   2   8       66.85       95.67     20.53 o
   3   2   8       10.86       25.99     22.41 o
   4   2   8      331.11      437.47     36.86 o
   5   2   8       77.27       41.80     45.25 o
   6   2   8       58.38      119.64     59.10 o
   7   2   8        6.62       52.03     45.23 o
   8   2   8      133.48      211.48    134.17 o
   0   3   8       35.00       65.00     35.74 o
   1   3   8       67.93       65.78     11.47 o
   2   3   8       35.42      -67.55     75.18 o
   3   3   8       58.76       98.27     22.60 o
   4   3   8        9.57       44.10    111.28 o
   5   3   8       46.90       70.17     23.76 o
   6   3   8       71.83       58.25     40.35 o
   7   3   8       47.33      131.86     33.40 o
   0   4   8      569.49      534.95     43.12 o
   1   4   8       11.25       41.02     31.63 o
   2   4   8       15.70       15.27     22.81 o
   3   4   8        0.54       39.23     32.00 o
   4   4   8       11.63       -0.16     22.38 o
   5   4   8       24.07        5.92     64.58 o
   6   4   8        0.50      -37.71     31.37 o
   7   4   8      105.69      324.98    115.44 o
   0   5   8      565.21      673.35     56.85 o
   1   5   8      173.96      277.98     16.57 o
   2   5   8       42.42       63.34     17.93 o
   3   5   8        1.97       26.42     25.09 o
   4   5   8      172.75      223.86     90.28 o
   5   5   8       83.25       40.50     20.34 o
   6   5   8       23.77       24.85     31.44 o
   0   6   8       57.63       21.38     21.57 o
   1   6   8      130.40      136.58     25.71 o
   2   6   8        1.51       76.42     18.84 o
   3   6   8       90.99       20.32     74.10 o
   4   6   8       30.36       64.48     31.89 o
   0   7   8      456.36      489.67     57.59 o
   1   7   8      177.65      176.84     19.90 o
   2   7   8       42.98       19.00     23.62 o
   2   0   9      192.55      176.61     22.25 o
   4   0   9       42.72       81.93     91.39 o
   1   1   9      127.79      190.08     56.68 o
   2   1   9       35.65       62.83     50.27 o
   3   1   9      144.09      208.24    162.91 o
   4   1   9        4.72      -29.75     23.00 o
   5   1   9      114.21      175.95     35.11 o
   1   2   9       30.63      -71.89     92.41 o
   2   2   9      146.19      158.00     31.77 o
   3   2   9        8.14       48.18     26.46 o
   4   2   9        4.88       19.85     33.18 o
   1   3   9       50.82       35.23     84.14 o
   2   3   9       43.78       64.41     44.80 o
   3   3   9        0.06       -1.87     65.56 o
   4   3   9       88.80      236.53     87.01 o
   1   4   9       19.47       39.19     16.10 o
   2   4   9       14.43       15.34     15.87 o
 
